# Supplementary material for: Proinflammatory pathways contribute to the pathogenesis of Clostridioides difficile infection in a murine model using Spatial transcriptomics
Source: Sci Rep. 2025 Oct 8;15:35141. doi: 10.1038/s41598-025-19106-3 (PMC12508427; doi:10.1038/s41598-025-19106-3)
Supplement: Supplementary file 1 — Supplementary Material 1 [file 41598_2025_19106_MOESM1_ESM.xlsx]

## Sheet: Sheet1
Sample	Status	Title	Platform
GSM8759908	Public	F-A01_S97	GPL30172
GSM8759909	Public	F-A02_S98	GPL30172
GSM8759910	Public	F-A03_S99	GPL30172
GSM8759911	Public	E-A01_S1	GPL30172
GSM8759912	Public	E-A02_S2	GPL30172
GSM8759913	Public	E-A03_S3	GPL30172
GSM8759914	Public	E-A04_S4	GPL30172
GSM8759915	Public	E-A05_S5	GPL30172
GSM8759916	Public	E-A06_S6	GPL30172
GSM8759917	Public	E-A07_S7	GPL30172
GSM8759918	Public	E-A08_S8	GPL30172
GSM8759919	Public	E-A09_S9	GPL30172
GSM8759920	Public	E-A10_S10	GPL30172
GSM8759921	Public	E-A11_S11	GPL30172
GSM8759922	Public	E-A12_S12	GPL30172
GSM8759923	Public	E-B03_S15	GPL30172
GSM8759924	Public	E-B04_S16	GPL30172
GSM8759925	Public	E-B05_S17	GPL30172
GSM8759926	Public	E-B06_S18	GPL30172
GSM8759927	Public	E-B07_S19	GPL30172
GSM8759928	Public	E-B08_S20	GPL30172
GSM8759929	Public	E-B09_S21	GPL30172
GSM8759930	Public	E-B10_S22	GPL30172
GSM8759931	Public	E-B11_S23	GPL30172
GSM8759932	Public	E-B12_S24	GPL30172
GSM8759933	Public	E-C01_S25	GPL30172
GSM8759934	Public	E-C02_S26	GPL30172
GSM8759935	Public	E-C03_S27	GPL30172
GSM8759936	Public	E-C04_S28	GPL30172
GSM8759937	Public	E-C05_S29	GPL30172
GSM8759938	Public	E-C06_S30	GPL30172
GSM8759939	Public	E-C07_S31	GPL30172
GSM8759940	Public	E-C08_S32	GPL30172
GSM8759941	Public	E-C09_S33	GPL30172
GSM8759942	Public	E-C10_S34	GPL30172
GSM8759943	Public	E-C11_S35	GPL30172
GSM8759944	Public	E-C12_S36	GPL30172
GSM8759945	Public	E-D01_S37	GPL30172
GSM8759946	Public	E-D02_S38	GPL30172
GSM8759947	Public	E-D03_S39	GPL30172
GSM8759948	Public	E-D04_S40	GPL30172
GSM8759949	Public	E-D05_S41	GPL30172
GSM8759950	Public	E-D06_S42	GPL30172
GSM8759951	Public	E-D07_S43	GPL30172
GSM8759952	Public	E-D08_S44	GPL30172
GSM8759953	Public	E-D09_S45	GPL30172
GSM8759954	Public	E-D10_S46	GPL30172
GSM8759955	Public	E-D11_S47	GPL30172
GSM8759956	Public	E-D12_S48	GPL30172
GSM8759957	Public	E-E01_S49	GPL30172
GSM8759958	Public	E-E02_S50	GPL30172
GSM8759959	Public	E-E03_S51	GPL30172
GSM8759960	Public	E-E04_S52	GPL30172
GSM8759961	Public	E-E05_S53	GPL30172
GSM8759962	Public	E-E06_S54	GPL30172
GSM8759963	Public	E-E07_S55	GPL30172
GSM8759964	Public	E-E08_S56	GPL30172
GSM8759965	Public	E-E09_S57	GPL30172
GSM8759966	Public	E-E10_S58	GPL30172
GSM8759967	Public	E-E11_S59	GPL30172
GSM8759968	Public	E-E12_S60	GPL30172
GSM8759969	Public	E-F01_S61	GPL30172
GSM8759970	Public	E-F02_S62	GPL30172
GSM8759971	Public	E-F03_S63	GPL30172
GSM8759972	Public	E-F04_S64	GPL30172
GSM8759973	Public	E-F05_S65	GPL30172
GSM8759974	Public	E-F06_S66	GPL30172
GSM8759975	Public	E-F07_S67	GPL30172
GSM8759976	Public	E-F08_S68	GPL30172
GSM8759977	Public	E-F09_S69	GPL30172
GSM8759978	Public	E-F10_S70	GPL30172
GSM8759979	Public	E-F11_S71	GPL30172
GSM8759980	Public	E-F12_S72	GPL30172
GSM8759981	Public	E-G01_S73	GPL30172
GSM8759982	Public	E-G02_S74	GPL30172
GSM8759983	Public	E-G03_S75	GPL30172
GSM8759984	Public	E-G04_S76	GPL30172
GSM8759985	Public	E-G05_S77	GPL30172
GSM8759986	Public	E-G06_S78	GPL30172
GSM8759987	Public	E-G07_S79	GPL30172
GSM8759988	Public	E-G08_S80	GPL30172
GSM8759989	Public	E-G09_S81	GPL30172
GSM8759990	Public	E-G10_S82	GPL30172
GSM8759991	Public	E-G11_S83	GPL30172
GSM8759992	Public	E-G12_S84	GPL30172
GSM8759993	Public	E-H01_S85	GPL30172
GSM8759994	Public	E-H02_S86	GPL30172
GSM8759995	Public	E-H03_S87	GPL30172
GSM8759996	Public	E-H04_S88	GPL30172
GSM8759997	Public	E-H05_S89	GPL30172
GSM8759998	Public	E-H06_S90	GPL30172
GSM8759999	Public	E-H07_S91	GPL30172
GSM8760000	Public	E-H08_S92	GPL30172
GSM8760001	Public	E-H09_S93	GPL30172
GSM8760002	Public	E-H10_S94	GPL30172
GSM8760003	Public	E-H11_S95	GPL30172
GSM8760004	Public	E-H12_S96	GPL30172
GSM8760005	Public	F-A04_S100	GPL30172
GSM8760006	Public	F-A05_S101	GPL30172
GSM8760007	Public	F-A06_S102	GPL30172
GSM8760008	Public	F-A07_S103	GPL30172
GSM8760009	Public	F-A08_S104	GPL30172
GSM8760010	Public	F-A09_S105	GPL30172
GSM8760011	Public	F-A10_S106	GPL30172
GSM8760012	Public	F-A11_S107	GPL30172
GSM8760013	Public	F-A12_S108	GPL30172
GSM8760014	Public	F-B01_S109	GPL30172
GSM8760015	Public	F-B02_S110	GPL30172
GSM8760016	Public	F-B03_S111	GPL30172
GSM8760017	Public	F-B04_S112	GPL30172
GSM8760018	Public	F-B05_S113	GPL30172
GSM8760019	Public	F-B06_S114	GPL30172
GSM8760020	Public	F-B07_S115	GPL30172
GSM8760021	Public	F-B08_S116	GPL30172
GSM8760022	Public	F-B09_S117	GPL30172
GSM8760023	Public	F-B10_S118	GPL30172
GSM8760024	Public	F-B11_S119	GPL30172
GSM8760025	Public	F-B12_S120	GPL30172
GSM8760026	Public	F-C01_S121	GPL30172
GSM8760027	Public	F-C02_S122	GPL30172
GSM8760028	Public	F-C03_S123	GPL30172
GSM8760029	Public	F-C04_S124	GPL30172
GSM8760030	Public	F-C05_S125	GPL30172
GSM8760031	Public	F-C06_S126	GPL30172
GSM8760032	Public	F-C07_S127	GPL30172
GSM8760033	Public	F-C08_S128	GPL30172
GSM8760034	Public	F-C09_S129	GPL30172
GSM8760035	Public	F-C10_S130	GPL30172
GSM8760036	Public	F-C11_S131	GPL30172
GSM8760037	Public	F-C12_S132	GPL30172
GSM8760038	Public	F-D01_S133	GPL30172
GSM8760039	Public	F-D02_S134	GPL30172
GSM8760040	Public	F-D03_S135	GPL30172
GSM8760041	Public	F-D04_S136	GPL30172
GSM8760042	Public	F-D05_S137	GPL30172
GSM8760043	Public	F-D06_S138	GPL30172
GSM8760044	Public	F-D07_S139	GPL30172
GSM8760045	Public	F-D08_S140	GPL30172
GSM8760046	Public	F-D09_S141	GPL30172
GSM8760047	Public	F-D10_S142	GPL30172
GSM8760048	Public	F-D11_S143	GPL30172
GSM8760049	Public	F-D12_S144	GPL30172
GSM8760050	Public	F-E01_S145	GPL30172
GSM8760051	Public	F-E02_S146	GPL30172
GSM8760052	Public	F-E03_S147	GPL30172
GSM8760053	Public	F-E04_S148	GPL30172
GSM8760054	Public	F-E05_S149	GPL30172
GSM8760055	Public	F-E06_S150	GPL30172
GSM8760056	Public	F-E07_S151	GPL30172
GSM8760057	Public	F-E08_S152	GPL30172
GSM8760058	Public	F-E09_S153	GPL30172
GSM8760059	Public	F-E10_S154	GPL30172
GSM8760060	Public	F-E11_S155	GPL30172
GSM8760061	Public	F-E12_S156	GPL30172
GSM8760062	Public	F-F01_S157	GPL30172
GSM8760063	Public	F-F02_S158	GPL30172
GSM8760064	Public	F-F03_S159	GPL30172
GSM8760065	Public	F-F04_S160	GPL30172
GSM8760066	Public	F-F05_S161	GPL30172
GSM8760067	Public	F-F06_S162	GPL30172
GSM8760068	Public	F-F07_S163	GPL30172
GSM8760069	Public	F-F08_S164	GPL30172
GSM8760070	Public	F-F09_S165	GPL30172
GSM8760071	Public	F-F10_S166	GPL30172
GSM8760072	Public	F-F11_S167	GPL30172
GSM8760073	Public	F-F12_S168	GPL30172
GSM8760074	Public	F-G01_S169	GPL30172
GSM8760075	Public	F-G02_S170	GPL30172
GSM8760076	Public	F-G03_S171	GPL30172
GSM8760077	Public	F-G04_S172	GPL30172
GSM8760078	Public	F-G05_S173	GPL30172
GSM8760079	Public	F-G06_S174	GPL30172
GSM8760080	Public	F-G07_S175	GPL30172
GSM8760081	Public	F-G08_S176	GPL30172
GSM8760082	Public	F-G09_S177	GPL30172
GSM8760083	Public	F-G10_S178	GPL30172
GSM8760084	Public	F-G11_S179	GPL30172
GSM8760085	Public	F-G12_S180	GPL30172
GSM8760086	Public	F-H01_S181	GPL30172
GSM8760087	Public	F-H02_S182	GPL30172
GSM8760088	Public	F-H03_S183	GPL30172
GSM8760089	Public	F-H04_S184	GPL30172
GSM8760090	Public	F-H05_S185	GPL30172
GSM8760091	Public	F-H06_S186	GPL30172
GSM8760092	Public	F-H07_S187	GPL30172
GSM8760093	Public	F-H08_S188	GPL30172
GSM8760094	Public	F-H09_S189	GPL30172
