# Supplementary material for: Proinflammatory pathways contribute to the pathogenesis of Clostridioides difficile infection in a murine model using Spatial transcriptomics
Source: Sci Rep. 2025 Oct 8;15:35141. doi: 10.1038/s41598-025-19106-3 (PMC12508427; doi:10.1038/s41598-025-19106-3)
Supplement: Supplementary file 3 — Supplementary Material 3 [file 41598_2025_19106_MOESM3_ESM.xlsx]

## Sheet: VolcanoPlot
VolcanoPlot
