# Supplementary material for: Proinflammatory pathways contribute to the pathogenesis of Clostridioides difficile infection in a murine model using Spatial transcriptomics
Source: Sci Rep. 2025 Oct 8;15:35141. doi: 10.1038/s41598-025-19106-3 (PMC12508427; doi:10.1038/s41598-025-19106-3)
Supplement: Supplementary file 5 — Supplementary Material 5 [file 41598_2025_19106_MOESM5_ESM.xlsx]

## Sheet: VolcanoPlot
VolcanoPlot	Counts	Log2
Target tag	Target group membership/s	Target name	Log2	Pvalue	Adjusted pvalue	-log10 pvalue	-log10 adjusted pvalue
Statistical test summary
Group by	Segment
#Filtered Dataset	FALSE
#Dataset Name	Q3 Norm to All Target
#Analysis Name	Symp Sup vs Deep
	All Targets	Zzz3	-0.273626	0.737053	0.915698	0.132501	0.0382475
	All Targets	Zzef1	1.75021	0.00807119	0.4051	2.09306	0.392438
	All Targets	Zyx	-0.189196	0.920705	0.978916	0.0358796	0.00925447
	All Targets	Zyg11b	-0.00390888	0.981714	0.993903	0.00801501	0.00265597
	All Targets	Zyg11a	2.90922	0.0270987	0.516384	1.56705	0.287027
	All Targets	Zxdc	0.132205	0.883987	0.96725	0.0535539	0.0144611
	All Targets	Zxdb	1.57378	0.0327352	0.536925	1.48499	0.270086
	All Targets	Zwint	-0.889577	0.089091	0.619294	1.05017	0.208103
	All Targets	Zwilch	-0.838116	0.369249	0.775142	0.43268	0.110619
	All Targets	Zw10	0.155483	0.888463	0.967974	0.0513605	0.0141365
	All Targets	Zup1	1.07719	0.47848	0.824663	0.320136	0.0837237
	All Targets	Zswim9	1.36463	0.284663	0.736996	0.545669	0.132535
	All Targets	Zswim8	1.05689	0.164249	0.676796	0.784497	0.169542
	All Targets	Zswim6	1.33206	0.000147583	0.206986	3.83096	0.68406
	All Targets	Zswim5	0.973433	0.330391	0.762992	0.480971	0.11748
	All Targets	Zswim4	1.69455	0.0298568	0.526563	1.52496	0.27855
	All Targets	Zswim2	0.577193	0.679024	0.89721	0.168115	0.0471057
	All Targets	Zscan26	1.30242	0.419072	0.79587	0.377711	0.099158
	All Targets	Zscan25	-0.175	0.849503	0.956693	0.0708351	0.0192274
	All Targets	Zscan21	0.575699	0.50329	0.833617	0.298182	0.0790334
	All Targets	Zscan12	0.715539	0.508554	0.835869	0.293663	0.0778618
	All Targets	Zrsr2	-0.42347	0.405271	0.790283	0.392254	0.102217
	All Targets	Zrsr1	-0.0111841	0.989847	0.996638	0.00443208	0.0014625
	All Targets	Zranb2	-0.219633	0.779206	0.928214	0.108348	0.0323519
	All Targets	Zranb1	0.792058	0.159633	0.672452	0.796879	0.172339
	All Targets	Zpr1	-0.218029	0.75265	0.920189	0.123407	0.0361231
	All Targets	Zpld1	0.933803	0.316033	0.756409	0.500267	0.121243
	All Targets	Znrf4	0.0448719	0.997235	0.998981	0.00120237	0.000442685
	All Targets	Znrf2	1.19264	0.00805861	0.4051	2.09374	0.392438
	All Targets	Znrf1	-0.511184	0.537151	0.844473	0.269904	0.0734145
	All Targets	Znrd2	-0.364944	0.699195	0.903714	0.155402	0.0439688
	All Targets	Znhit6	0.120101	0.879125	0.966392	0.0559492	0.0148468
	All Targets	Znhit3	-0.955128	0.40588	0.790413	0.391602	0.102146
	All Targets	Znhit2	0.390737	0.57928	0.860935	0.237112	0.0650297
	All Targets	Znhit1	0.29133	0.513976	0.836847	0.289057	0.0773537
	All Targets	Znfx1	1.83509	0.122354	0.643806	0.912382	0.191245
	All Targets	Zmynd8	0.627621	0.287204	0.738682	0.54181	0.131542
	All Targets	Zmynd19	-1.42198	0.13609	0.657026	0.866174	0.182417
	All Targets	Zmynd11	-0.303917	0.394692	0.786053	0.403741	0.104548
	All Targets	Zmym6	1.16053	0.278906	0.732337	0.554542	0.135289
	All Targets	Zmym5	1.5562	0.0297872	0.526563	1.52597	0.27855
	All Targets	Zmym4	0.548872	0.465689	0.821205	0.331904	0.0855484
	All Targets	Zmym3	-0.201128	0.867207	0.96306	0.0618772	0.0163468
	All Targets	Zmym2	1.36242	0.170816	0.680595	0.767471	0.167111
	All Targets	Zmpste24	0.119592	0.876366	0.965669	0.0573146	0.0151719
	All Targets	Zmiz2	-0.226598	0.623276	0.878479	0.20532	0.0562684
	All Targets	Zmiz1	1.05728	0.0240952	0.505854	1.61807	0.295974
	All Targets	Zmat5	0.910909	0.0803135	0.614175	1.09521	0.211708
	All Targets	Zmat3	0.0988084	0.885408	0.967591	0.0528567	0.014308
	All Targets	Zmat2	-0.201848	0.580379	0.860935	0.236288	0.0650297
	All Targets	Zkscan8	0.152631	0.886551	0.967685	0.0522965	0.014266
	All Targets	Zkscan6	0.981966	0.15049	0.665601	0.822493	0.176786
	All Targets	Zkscan3	1.55042	0.0852782	0.619294	1.06916	0.208103
	All Targets	Zkscan17	-0.0223802	0.983411	0.994831	0.00726502	0.0022507
	All Targets	Zkscan14	0.445112	0.693725	0.901849	0.158813	0.0448664
	All Targets	Zkscan1	1.20343	0.256219	0.718749	0.591388	0.143423
	All Targets	Zhx2	1.46554	0.130928	0.652546	0.882968	0.185389
	All Targets	Zhx1	1.28826	0.174924	0.682674	0.757151	0.165787
	All Targets	Zgpat	0.695112	0.413567	0.794776	0.383454	0.0997552
	All Targets	Zg16	4.04012	0.0360743	0.551736	1.4428	0.258268
	All Targets	Zfyve9	0.803244	0.356011	0.771706	0.448537	0.112548
	All Targets	Zfyve28	0.465539	0.613979	0.874197	0.211847	0.0583906
	All Targets	Zfyve27	1.1581	0.0987011	0.622849	1.00568	0.205617
	All Targets	Zfyve26	0.65994	0.513685	0.836847	0.289303	0.0773537
	All Targets	Zfyve21	0.864766	0.509152	0.836069	0.293152	0.077758
	All Targets	Zfyve19	1.06918	0.334556	0.764242	0.475532	0.116769
	All Targets	Zfyve16	1.15572	0.0210806	0.50134	1.67612	0.299868
	All Targets	Zfyve1	1.53037	0.103549	0.626051	0.984855	0.20339
	All Targets	Zfx	0.701406	0.260261	0.721518	0.584591	0.141753
	All Targets	Zfr2	0.735965	0.502826	0.833617	0.298582	0.0790334
	All Targets	Zfr	-0.104571	0.850281	0.956916	0.0704376	0.0191264
	All Targets	Zfpm1	1.38221	0.2181	0.699005	0.661345	0.15552
	All Targets	Zfpl1	1.04842	0.355675	0.771706	0.448946	0.112548
	All Targets	Zfp997	0.830044	0.39585	0.786596	0.40247	0.104249
	All Targets	Zfp995	0.563032	0.45285	0.816248	0.344046	0.0881781
	All Targets	Zfp984	1.10117	0.294212	0.744019	0.531339	0.128416
	All Targets	Zfp978	1.58074	0.0889884	0.619294	1.05067	0.208103
	All Targets	Zfp975	1.24386	0.154175	0.667019	0.811987	0.175862
	All Targets	Zfp961	0.34079	0.747203	0.919418	0.126561	0.0364872
	All Targets	Zfp955a	0.90994	0.347565	0.770265	0.458964	0.11336
	All Targets	Zfp954	1.21509	0.163408	0.675342	0.786725	0.170476
	All Targets	Zfp950	1.51919	0.139432	0.662526	0.855638	0.178797
	All Targets	Zfp949	0.488816	0.578759	0.860935	0.237502	0.0650297
	All Targets	Zfp947	1.05172	0.329881	0.762992	0.481642	0.11748
	All Targets	Zfp946	1.19037	0.0681875	0.604669	1.16629	0.218482
	All Targets	Zfp944	0.640014	0.409751	0.792404	0.38748	0.101054
	All Targets	Zfp942	0.625354	0.516795	0.838515	0.286681	0.076489
	All Targets	Zfp940	1.84762	0.096348	0.621387	1.01616	0.206638
	All Targets	Zfp92	1.19511	0.262086	0.722644	0.581556	0.141076
	All Targets	Zfp91	-0.0909771	0.722858	0.911043	0.140947	0.0404612
	All Targets	Zfp874b	0.764285	0.464032	0.820822	0.333452	0.0857512
	All Targets	Zfp871	0.387646	0.630059	0.879066	0.200619	0.0559787
	All Targets	Zfp869	-0.302967	0.643128	0.88367	0.191702	0.0537099
	All Targets	Zfp865	-0.299208	0.789841	0.93192	0.102461	0.0306212
	All Targets	Zfp830	0.96839	0.406875	0.791033	0.390539	0.101805
	All Targets	Zfp827	1.49386	0.111078	0.636698	0.954374	0.196066
	All Targets	Zfp825	0.430366	0.685856	0.899121	0.163767	0.0461816
	All Targets	Zfp821	1.25461	0.202872	0.695837	0.692778	0.157493
	All Targets	Zfp819	0.548872	0.64496	0.884432	0.190467	0.0533354
	All Targets	Zfp81	0.531297	0.612472	0.873069	0.212914	0.0589513
	All Targets	Zfp809	0.962124	0.414401	0.795008	0.38258	0.0996287
	All Targets	Zfp808	0.162981	0.811037	0.94125	0.0909596	0.0262949
	All Targets	Zfp800	0.369799	0.544088	0.847305	0.264331	0.0719603
	All Targets	Zfp791	1.44511	0.213966	0.698828	0.669655	0.155629
	All Targets	Zfp787	0.279668	0.663818	0.892661	0.177951	0.0493137
	All Targets	Zfp780b	-0.0973688	0.927295	0.979643	0.0327821	0.00893218
	All Targets	Zfp777	0.517137	0.523383	0.840637	0.28118	0.0753913
	All Targets	Zfp772	1.70493	0.0948166	0.621387	1.02312	0.206638
	All Targets	Zfp771	-0.428399	0.657763	0.890329	0.181931	0.0504493
	All Targets	Zfp764	1.11463	0.351011	0.771258	0.454679	0.1128
	All Targets	Zfp758	0.92175	0.360147	0.773181	0.44352	0.111719
	All Targets	Zfp747	1.85836	0.178243	0.684621	0.748988	0.16455
	All Targets	Zfp746	0.0142854	0.988588	0.996622	0.00498466	0.00146962
	All Targets	Zfp740	-0.41348	0.56051	0.854632	0.251417	0.068221
	All Targets	Zfp74	2.05677	0.0586574	0.585341	1.23168	0.232591
	All Targets	Zfp738	1.0693	0.454494	0.817227	0.342472	0.087657
	All Targets	Zfp719	1.45138	0.178664	0.684621	0.747963	0.16455
	All Targets	Zfp715	1.80677	0.0485797	0.570348	1.31355	0.24386
	All Targets	Zfp712	1.32719	0.246939	0.714775	0.60741	0.14583
	All Targets	Zfp710	1.26251	0.00325833	0.384017	2.48701	0.41565
	All Targets	Zfp706	0.0550359	0.891814	0.968875	0.0497257	0.0137321
	All Targets	Zfp704	0.571601	0.452246	0.816119	0.344625	0.0882464
	All Targets	Zfp703	0.933309	0.240202	0.711326	0.619423	0.147932
	All Targets	Zfp7	0.230657	0.982608	0.994449	0.00761985	0.00241754
	All Targets	Zfp691	0.764285	0.737831	0.91581	0.132043	0.0381948
	All Targets	Zfp689	1.09703	0.301371	0.748206	0.520898	0.125979
	All Targets	Zfp688	0.554574	0.71071	0.907731	0.148307	0.0420428
	All Targets	Zfp687	1.69703	0.0416899	0.556316	1.37997	0.254678
	All Targets	Zfp68	0.243859	0.74612	0.919053	0.127191	0.0366594
	All Targets	Zfp672	1.2813	0.160835	0.672745	0.793619	0.172149
	All Targets	Zfp668	0.634584	0.299242	0.74707	0.523978	0.126639
	All Targets	Zfp667	0.959273	0.31196	0.753832	0.505901	0.122725
	All Targets	Zfp664	-0.146051	0.817797	0.943966	0.0873544	0.0250435
	All Targets	Zfp655	0.999264	0.291123	0.741311	0.535924	0.129999
	All Targets	Zfp654	0.293244	0.580709	0.860935	0.236041	0.0650297
	All Targets	Zfp653	0.973433	0.334809	0.764242	0.475202	0.116769
	All Targets	Zfp652	1.47479	0.129522	0.649844	0.887657	0.187191
	All Targets	Zfp65	0.973433	0.373457	0.777112	0.427759	0.109516
	All Targets	Zfp648	0.827193	0.445517	0.81319	0.351136	0.089808
	All Targets	Zfp646	1.65922	0.0388285	0.556316	1.41085	0.254678
	All Targets	Zfp644	0.0997426	0.913816	0.975545	0.0391413	0.0107526
	All Targets	Zfp64	-0.591666	0.571601	0.858462	0.242907	0.0662788
	All Targets	Zfp639	0.226495	0.946844	0.985317	0.0237215	0.00642381
	All Targets	Zfp638	0.298519	0.789776	0.93192	0.102496	0.0306212
	All Targets	Zfp637	0.632205	0.613143	0.873383	0.212438	0.0587954
	All Targets	Zfp629	0.398046	0.640762	0.882681	0.193303	0.0541963
	All Targets	Zfp628	1.30457	0.140787	0.663303	0.851438	0.178288
	All Targets	Zfp626	1.54557	0.103214	0.626051	0.986263	0.20339
	All Targets	Zfp623	0.554343	0.607248	0.870824	0.216634	0.0600696
	All Targets	Zfp622	1.89454	0.067352	0.602003	1.17165	0.220401
	All Targets	Zfp62	2.08842	0.00482169	0.393008	2.3168	0.405598
	All Targets	Zfp617	0.923515	0.216703	0.698828	0.664135	0.155629
	All Targets	Zfp612	0.367459	0.725444	0.911843	0.139396	0.0400798
	All Targets	Zfp61	2.33509	0.0196873	0.49451	1.70581	0.305825
	All Targets	Zfp608	1.73266	0.0635141	0.59151	1.19713	0.228038
	All Targets	Zfp605	0.485965	0.605426	0.870117	0.217939	0.0604222
	All Targets	Zfp60	0.827193	0.385567	0.781877	0.4139	0.106862
	All Targets	Zfp598	-0.0493254	0.987578	0.996412	0.00542868	0.00156124
	All Targets	Zfp597	0.676607	0.476555	0.824433	0.321887	0.0838445
	All Targets	Zfp595	0.361779	0.895404	0.97003	0.0479811	0.0132149
	All Targets	Zfp593	0.220496	0.981255	0.993866	0.0082179	0.00267208
	All Targets	Zfp592	-0.207529	0.62017	0.87653	0.207489	0.0572332
	All Targets	Zfp583	1.86178	0.13299	0.653662	0.876182	0.184647
	All Targets	Zfp575	2.32719	0.146192	0.665601	0.835075	0.176786
	All Targets	Zfp574	0.569298	0.76181	0.924014	0.118153	0.0343213
	All Targets	Zfp566	0.572848	0.620647	0.876682	0.207155	0.0571578
	All Targets	Zfp553	0.430952	0.676976	0.896646	0.169427	0.0473788
	All Targets	Zfp541	1.66053	0.132357	0.653561	0.878252	0.184714
	All Targets	Zfp54	0.66024	0.109504	0.636668	0.960571	0.196087
	All Targets	Zfp532	0.604928	0.509805	0.836425	0.292596	0.0775729
	All Targets	Zfp524	1.1309	0.249999	0.716794	0.602062	0.144606
	All Targets	Zfp518b	1.19511	0.370389	0.775165	0.431342	0.110606
	All Targets	Zfp518a	-0.594517	0.529059	0.842232	0.276496	0.0745681
	All Targets	Zfp516	0.425909	0.621358	0.877229	0.206658	0.0568872
	All Targets	Zfp513	1.28293	0.0893806	0.619294	1.04876	0.208103
	All Targets	Zfp512b	1.82084	0.0426527	0.556316	1.37005	0.254678
	All Targets	Zfp512	0.993859	0.17176	0.681837	0.765079	0.166319
	All Targets	Zfp511	-0.299208	0.789751	0.93192	0.10251	0.0306212
	All Targets	Zfp507	0.474769	0.664342	0.892666	0.177608	0.0493112
	All Targets	Zfp503	0.775509	0.483084	0.826238	0.315977	0.0828951
	All Targets	Zfp472	-0.0140355	0.98956	0.996638	0.00455806	0.0014625
	All Targets	Zfp467	1.42412	0.322252	0.759124	0.491805	0.119687
	All Targets	Zfp462	0.764285	0.421317	0.797539	0.375391	0.098248
	All Targets	Zfp46	0.237508	0.796553	0.934789	0.0987851	0.0292864
	All Targets	Zfp451	0.356849	0.721572	0.910485	0.141721	0.0407271
	All Targets	Zfp449	0.947964	0.420999	0.79726	0.375719	0.0984
	All Targets	Zfp445	-0.0230485	0.858922	0.959151	0.0660461	0.0181131
	All Targets	Zfp444	1.88221	0.0352756	0.546857	1.45253	0.262126
	All Targets	Zfp422	-0.121795	0.897905	0.970583	0.0467698	0.0129675
	All Targets	Zfp420	0.551723	0.629236	0.879066	0.201187	0.0559787
	All Targets	Zfp414	1.14144	0.239909	0.711326	0.619953	0.147932
	All Targets	Zfp410	0.23645	0.606455	0.870466	0.217202	0.0602483
	All Targets	Zfp408	0.5137	0.631963	0.879995	0.199308	0.0555196
	All Targets	Zfp407	1.05383	0.124571	0.644956	0.904584	0.19047
	All Targets	Zfp397	1.15994	0.291191	0.741311	0.535821	0.129999
	All Targets	Zfp395	0.0405271	0.804184	0.938314	0.0946443	0.0276519
	All Targets	Zfp386	0.16917	0.72491	0.911721	0.139716	0.0401379
	All Targets	Zfp385b	1.63716	0.0412572	0.556316	1.3845	0.254678
	All Targets	Zfp385a	-0.10422	0.898682	0.97081	0.0463938	0.012866
	All Targets	Zfp384	0.221601	0.642188	0.883452	0.192338	0.0538172
	All Targets	Zfp382	1.02845	0.325958	0.761536	0.486838	0.11831
	All Targets	Zfp37	2.38896	0.00268751	0.365944	2.57065	0.436585
	All Targets	Zfp36l2	-0.727879	0.394664	0.786053	0.403772	0.104548
	All Targets	Zfp36l1	-0.748688	0.372632	0.776428	0.42872	0.109899
	All Targets	Zfp369	0.485965	0.697324	0.903092	0.156565	0.0442679
	All Targets	Zfp367	-1.00387	0.411448	0.793819	0.385685	0.100279
	All Targets	Zfp362	1.05677	0.254244	0.717928	0.594748	0.143919
	All Targets	Zfp36	0.409816	0.593366	0.865339	0.226677	0.0628138
	All Targets	Zfp35	-0.278759	0.786619	0.930741	0.104235	0.0311714
	All Targets	Zfp346	1.59762	0.0879473	0.619294	1.05578	0.208103
	All Targets	Zfp341	0.221219	0.824852	0.946374	0.0836241	0.0239373
	All Targets	Zfp335	0.485515	0.546855	0.848841	0.262128	0.0711735
	All Targets	Zfp330	0.234003	0.593086	0.865137	0.226882	0.0629152
	All Targets	Zfp329	0.0970331	0.937353	0.983201	0.0280968	0.00735781
	All Targets	Zfp326	0.202736	0.673619	0.89545	0.171585	0.0479587
	All Targets	Zfp322a	1.60117	0.0457857	0.564712	1.33927	0.248173
	All Targets	Zfp319	0.2637	0.780018	0.928398	0.107895	0.0322659
	All Targets	Zfp30	1.04887	0.413722	0.794822	0.383292	0.0997302
	All Targets	Zfp292	0.933564	0.0312447	0.527525	1.50522	0.277757
	All Targets	Zfp282	-0.135955	0.753983	0.920434	0.122639	0.0360073
	All Targets	Zfp281	-0.0265667	0.979154	0.993127	0.00914892	0.00299523
	All Targets	Zfp280d	0.389108	0.661972	0.891764	0.17916	0.0497499
	All Targets	Zfp280c	-0.215874	0.852971	0.957316	0.069066	0.0189446
	All Targets	Zfp280b	0.361694	0.721257	0.910424	0.14191	0.0407562
	All Targets	Zfp28	0.402631	0.698281	0.903216	0.15597	0.0442083
	All Targets	Zfp277	0.283218	0.746864	0.919379	0.126758	0.0365053
	All Targets	Zfp276	0.458687	0.651422	0.887295	0.186138	0.0519321
	All Targets	Zfp275	-0.209473	0.850896	0.956953	0.0701234	0.0191096
	All Targets	Zfp267	0.854928	0.434502	0.806743	0.362008	0.0932649
	All Targets	Zfp266	0.660526	0.493527	0.829146	0.306689	0.081369
	All Targets	Zfp263	-0.351369	0.690206	0.900335	0.161021	0.0455959
	All Targets	Zfp260	1.8193	0.0594567	0.586304	1.2258	0.231877
	All Targets	Zfp251	0.695112	0.508029	0.835495	0.294112	0.078056
	All Targets	Zfp248	1.44511	0.132309	0.653561	0.878412	0.184714
	All Targets	Zfp24	-0.175337	0.847042	0.956025	0.0720951	0.0195305
	All Targets	Zfp239	1.62949	0.0817896	0.61597	1.0873	0.21044
	All Targets	Zfp236	1.2802	0.192822	0.688661	0.714843	0.161994
	All Targets	Zfp235	0.465539	0.879594	0.966452	0.0557176	0.0148195
	All Targets	Zfp219	0.398597	0.657376	0.890329	0.182186	0.0504493
	All Targets	Zfp217	0.480471	0.301183	0.748206	0.52117	0.125979
	All Targets	Zfp213	2.24386	0.0259319	0.512606	1.58616	0.290216
	All Targets	Zfp212	0.57855	0.517159	0.838515	0.286376	0.076489
	All Targets	Zfp207	-0.100916	0.754157	0.920434	0.122538	0.0360073
	All Targets	Zfp202	1.04887	0.387738	0.78228	0.411462	0.106638
	All Targets	Zfp2	1.21554	0.305156	0.749863	0.515479	0.125018
	All Targets	Zfp185	0.528446	0.629576	0.879066	0.200952	0.0559787
	All Targets	Zfp182	0.771595	0.528208	0.842056	0.277195	0.0746588
	All Targets	Zfp180	0.662726	0.0788906	0.612525	1.10297	0.212876
	All Targets	Zfp169	0.0488718	0.964208	0.989236	0.0158291	0.00470017
	All Targets	Zfp160	0.632205	0.51814	0.839426	0.285553	0.0760176
	All Targets	Zfp157	1.0313	0.404207	0.790096	0.393396	0.10232
	All Targets	Zfp148	0.45892	0.287356	0.738836	0.541579	0.131452
	All Targets	Zfp146	-0.0365035	0.747763	0.919525	0.126236	0.0364364
	All Targets	Zfp143	1.62594	0.1419	0.663303	0.848017	0.178288
	All Targets	Zfp141	1.11463	0.238899	0.711326	0.621785	0.147932
	All Targets	Zfp131	1.89791	0.0265252	0.512733	1.57634	0.290109
	All Targets	Zfp113	1.52845	0.182843	0.684849	0.737923	0.164405
	All Targets	Zfp110	0.572848	0.462435	0.81993	0.33495	0.0862232
	All Targets	Zfp109	1.02845	0.27553	0.731152	0.559831	0.135992
	All Targets	Zfp106	-0.949835	0.171992	0.681988	0.764491	0.166223
	All Targets	Zfp105	0.180366	0.872377	0.964003	0.0592958	0.0159216
	All Targets	Zfp1	1.29842	0.189965	0.687324	0.721327	0.162839
	All Targets	Zfhx3	1.05277	0.328282	0.762781	0.483752	0.1176
	All Targets	Zfc3h1	0.472021	0.599079	0.867178	0.222516	0.0618919
	All Targets	Zfat	1.52354	0.267818	0.727	0.572161	0.138465
	All Targets	Zfand6	0.366053	0.513295	0.836847	0.289633	0.0773537
	All Targets	Zfand5	-0.0160115	0.925819	0.979643	0.033474	0.00893218
	All Targets	Zfand3	1.90939	3.75593e-05	0.193826	4.42528	0.712589
	All Targets	Zfand2b	0.537135	0.325004	0.760366	0.488111	0.118977
	All Targets	Zfand2a	0.332154	0.592375	0.864642	0.227403	0.0631637
	All Targets	Zfand1	-0.324091	0.719136	0.909704	0.143189	0.0411001
	All Targets	Zeb2	0.523515	0.764698	0.924714	0.11651	0.0339927
	All Targets	Zeb1	-0.357049	0.690933	0.900341	0.160564	0.0455928
	All Targets	Zdhhc9	0.795504	0.108408	0.635183	0.964937	0.197101
	All Targets	Zdhhc8	2.02845	0.0521618	0.575425	1.28265	0.240011
	All Targets	Zdhhc7	0.560293	0.632088	0.879995	0.199222	0.0555196
	All Targets	Zdhhc6	-0.23275	0.821861	0.944881	0.0852017	0.024623
	All Targets	Zdhhc5	-0.169944	0.697503	0.903092	0.156454	0.0442679
	All Targets	Zdhhc4	0.517137	0.537015	0.844442	0.270014	0.0734303
	All Targets	Zdhhc3	-0.614311	0.136635	0.658418	0.864439	0.181499
	All Targets	Zdhhc24	1.99741	0.0411403	0.556316	1.38573	0.254678
	All Targets	Zdhhc23	0.348236	0.686526	0.899121	0.163343	0.0461816
	All Targets	Zdhhc21	1.22436	0.171686	0.681837	0.765264	0.166319
	All Targets	Zdhhc20	0.50501	0.217363	0.699005	0.662815	0.15552
	All Targets	Zdhhc2	0.197964	0.84676	0.956025	0.0722398	0.0195305
	All Targets	Zdhhc19	1.38221	0.233285	0.708957	0.632114	0.14938
	All Targets	Zdhhc18	0.28141	0.630117	0.879066	0.200579	0.0559787
	All Targets	Zdhhc17	0.527065	0.503599	0.833617	0.297915	0.0790334
	All Targets	Zdhhc16	0.114045	0.915552	0.976399	0.0383168	0.0103727
	All Targets	Zdhhc15	-0.354197	0.73028	0.913827	0.136511	0.039136
	All Targets	Zdhhc13	0.306087	0.495121	0.830423	0.305288	0.0807006
	All Targets	Zdhhc12	0.673057	0.617569	0.875604	0.209314	0.0576922
	All Targets	Zdhhc1	0.695112	0.476221	0.824371	0.322192	0.0838773
	All Targets	Zcrb1	0.235695	0.399034	0.78924	0.39899	0.102791
	All Targets	Zcchc9	0.48205	0.59163	0.864425	0.22795	0.0632729
	All Targets	Zcchc8	-0.587208	0.378416	0.780253	0.422031	0.107764
	All Targets	Zcchc7	-0.405585	0.584513	0.86303	0.233206	0.0639739
	All Targets	Zcchc24	-0.430702	0.662964	0.892454	0.17851	0.0494139
	All Targets	Zcchc2	0.305856	0.643107	0.88367	0.191716	0.0537099
	All Targets	Zcchc18	0.892951	0.475307	0.823734	0.323025	0.0842129
	All Targets	Zcchc17	0.294018	0.686156	0.899121	0.163577	0.0461816
	All Targets	Zcchc14	0.169779	0.745665	0.918815	0.127456	0.0367721
	All Targets	Zcchc10	0.385056	0.714072	0.908911	0.146258	0.0414786
	All Targets	Zc3hc1	0.0692979	0.906038	0.972555	0.0428535	0.0120859
	All Targets	Zc3hav1	0.894748	0.0990814	0.623426	1.00401	0.205215
	All Targets	Zc3h7b	0.431379	0.598641	0.866942	0.222834	0.0620101
	All Targets	Zc3h7a	-0.019357	0.800342	0.936883	0.0967243	0.0283145
	All Targets	Zc3h4	-0.46809	0.4033	0.790093	0.394372	0.102322
	All Targets	Zc3h3	0.670342	0.499472	0.832269	0.301489	0.0797363
	All Targets	Zc3h18	-0.340967	0.682048	0.897792	0.166185	0.0468242
	All Targets	Zc3h15	-0.121127	0.753244	0.920282	0.123064	0.0360791
	All Targets	Zc3h14	-0.281397	0.34133	0.768945	0.466825	0.114105
	All Targets	Zc3h13	0.642021	0.510022	0.836425	0.292411	0.0775729
	All Targets	Zc3h12d	0.746711	0.392799	0.784842	0.40583	0.105218
	All Targets	Zc3h12b	1.21554	0.337191	0.766468	0.472124	0.115506
	All Targets	Zc3h12a	0.157677	0.721142	0.910424	0.141979	0.0407562
	All Targets	Zc3h11a	0.548579	0.195212	0.689651	0.709494	0.16137
	All Targets	Zc3h10	1.13861	0.461677	0.819855	0.335662	0.0862628
	All Targets	Zc2hc1c	2.01298	0.0933267	0.621387	1.02999	0.206638
	All Targets	Zc2hc1b	1.44511	0.155284	0.667304	0.808873	0.175677
	All Targets	Zc2hc1a	1.0313	0.307747	0.751019	0.511806	0.124349
	All Targets	Zbtb9	1.02218	0.161609	0.674374	0.791535	0.171099
	All Targets	Zbtb8os	0.255892	0.874034	0.964971	0.0584715	0.0154856
	All Targets	Zbtb8a	1.47628	0.237173	0.711326	0.624935	0.147932
	All Targets	Zbtb7c	0.715539	0.582711	0.862157	0.234547	0.0644135
	All Targets	Zbtb7b	1.0035	0.0980975	0.621806	1.00834	0.206345
	All Targets	Zbtb7a	0.0468835	0.94728	0.985317	0.0235216	0.00642381
	All Targets	Zbtb6	-0.171472	0.855599	0.958296	0.0677295	0.0185003
	All Targets	Zbtb5	-0.150116	0.878101	0.965975	0.0564554	0.0150343
	All Targets	Zbtb49	1.09123	0.123757	0.643806	0.90743	0.191245
	All Targets	Zbtb44	-0.796356	0.412265	0.794151	0.384824	0.100097
	All Targets	Zbtb43	1.02503	0.281304	0.733325	0.550824	0.134704
	All Targets	Zbtb42	0.951724	0.142108	0.663303	0.847382	0.178288
	All Targets	Zbtb41	-0.653319	0.394421	0.785893	0.40404	0.104637
	All Targets	Zbtb4	0.82855	0.304274	0.749863	0.516735	0.125018
	All Targets	Zbtb39	1.10551	0.169247	0.679683	0.771479	0.167693
	All Targets	Zbtb38	-0.0888149	0.910895	0.974402	0.0405318	0.011262
	All Targets	Zbtb37	1.61463	0.141583	0.663303	0.848988	0.178288
	All Targets	Zbtb34	0.611779	0.519391	0.839611	0.284505	0.0759221
	All Targets	Zbtb33	0.764285	0.74592	0.918985	0.127308	0.0366915
	All Targets	Zbtb3	0.973433	0.370978	0.775165	0.430652	0.110606
	All Targets	Zbtb26	0.798872	0.474289	0.823284	0.323957	0.0844502
	All Targets	Zbtb25	0.596125	0.810686	0.941236	0.0911475	0.0263014
	All Targets	Zbtb22	0.589067	0.245694	0.714775	0.609605	0.14583
	All Targets	Zbtb21	1.29261	0.0828408	0.618534	1.08176	0.208636
	All Targets	Zbtb20	0.989429	0.0411499	0.556316	1.38563	0.254678
	All Targets	Zbtb2	-0.198277	0.855109	0.958111	0.0679787	0.018584
	All Targets	Zbtb18	1.46212	0.0640455	0.592506	1.19351	0.227307
	All Targets	Zbtb17	1.21839	0.261017	0.722328	0.583332	0.141265
	All Targets	Zbtb16	0.224136	0.923376	0.979643	0.0346213	0.00893218
	All Targets	Zbtb14	1.29202	0.297399	0.746228	0.526661	0.127128
	All Targets	Zbtb12	0.965539	0.310183	0.752688	0.508382	0.123385
	All Targets	Zbtb11	1.65239	0.14309	0.66448	0.844391	0.177518
	All Targets	Zbtb10	0.760297	0.251677	0.717244	0.599157	0.144333
	All Targets	Zbtb1	0.441632	0.890187	0.968251	0.0505187	0.0140122
	All Targets	Zbp1	1.13506	0.468495	0.822181	0.329295	0.0850325
	All Targets	Zbed6	1.11379	0.010682	0.429796	1.97135	0.366738
	All Targets	Zbed4	1.20058	0.16503	0.678082	0.782437	0.168718
	All Targets	Zbed3	-1.40886	0.194693	0.689116	0.71065	0.161708
	All Targets	Zbbx	0.691113	0.493877	0.829535	0.306382	0.0811652
	All Targets	Zar1l	1.00639	0.299355	0.74707	0.523814	0.126639
	All Targets	Zap70	0.798872	0.490713	0.828145	0.309173	0.0818934
	All Targets	Zadh2	0.278281	0.659086	0.890506	0.181058	0.0503634
	All Targets	Yy2	1.43209	0.200802	0.694151	0.697233	0.158546
	All Targets	Yy1	0.0857387	0.850571	0.956916	0.0702893	0.0191264
	All Targets	Ywhaz	0.448347	0.499581	0.83232	0.301394	0.0797099
	All Targets	Ywhaq	-0.437685	0.580225	0.860935	0.236403	0.0650297
	All Targets	Ywhah	1.02126	0.264623	0.724163	0.577373	0.140164
	All Targets	Ywhag	-0.888137	0.210117	0.698828	0.677538	0.155629
	All Targets	Ywhae	-0.0979853	0.955868	0.987918	0.0196021	0.00527912
	All Targets	Ywhab	0.303361	0.537372	0.844533	0.269725	0.0733832
	All Targets	Ythdf3	0.0426076	0.867697	0.963107	0.061632	0.0163255
	All Targets	Ythdf2	0.214177	0.791686	0.932902	0.101447	0.0301642
	All Targets	Ythdf1	0.00302636	0.995542	0.998718	0.00194033	0.00055692
	All Targets	Ythdc2	0.675998	0.149139	0.665601	0.826409	0.176786
	All Targets	Ythdc1	0.501112	0.372376	0.776178	0.429019	0.110039
	All Targets	Yrdc	-1.20643	0.0329281	0.536925	1.48243	0.270086
	All Targets	Ypel5	1.09358	0.0307084	0.527525	1.51274	0.277757
	All Targets	Ypel3	0.98172	0.503121	0.833617	0.298328	0.0790334
	All Targets	Ypel2	1.15618	0.29276	0.74302	0.533489	0.128999
	All Targets	Yod1	1.62101	0.0385237	0.556316	1.41427	0.254678
	All Targets	Yme1l1	0.29878	0.440634	0.810266	0.355922	0.0913726
	All Targets	Ylpm1	-0.407425	0.686209	0.899121	0.163544	0.0461816
	All Targets	Ykt6	0.463582	0.351447	0.771258	0.45414	0.1128
	All Targets	Yju2	1.41053	0.435378	0.807177	0.361134	0.0930313
	All Targets	Yjefn3	0.947964	0.422722	0.798044	0.373946	0.0979731
	All Targets	Yipf6	-0.0277204	0.856652	0.958786	0.0671954	0.0182782
	All Targets	Yipf5	0.84244	0.0333836	0.536925	1.47647	0.270086
	All Targets	Yipf4	-0.133584	0.665324	0.892666	0.176966	0.0493112
	All Targets	Yipf3	0.597137	0.0957482	0.621387	1.01887	0.206638
	All Targets	Yipf2	0.895803	0.323766	0.759746	0.489769	0.119332
	All Targets	Yipf1	0.58652	0.190506	0.687324	0.720091	0.162839
	All Targets	Yif1a	0.282063	0.50007	0.832658	0.30097	0.0795335
	All Targets	Yes1	1.76655	0.00295159	0.376327	2.52994	0.424434
	All Targets	Yeats4	-0.874459	0.063569	0.59151	1.19675	0.228038
	All Targets	Yeats2	0.0488718	0.966467	0.98966	0.0148129	0.00451415
	All Targets	Ydjc	0.783577	0.158239	0.671294	0.800687	0.173087
	All Targets	Ybx3	-1.83817	0.0188549	0.49451	1.72457	0.305825
	All Targets	Ybx1	0.373218	0.561022	0.854632	0.25102	0.068221
	All Targets	Ybey	1.14202	0.208241	0.698828	0.681434	0.155629
	All Targets	Yars2	-0.272021	0.773321	0.927221	0.11164	0.0328169
	All Targets	Yars	-0.818028	0.314924	0.755746	0.501794	0.121624
	All Targets	Yap1	-0.420519	0.478282	0.824663	0.320316	0.0837237
	All Targets	Yaf2	-0.0172433	0.821628	0.944881	0.0853247	0.024623
	All Targets	Yae1d1	-1.17989	0.2596	0.720476	0.585695	0.142381
	All Targets	Xylt2	0.382205	0.718932	0.909616	0.143312	0.0411419
	All Targets	Xylt1	0.715539	0.561134	0.854632	0.250933	0.068221
	All Targets	Xxylt1	-0.303665	0.769242	0.926315	0.113937	0.0332413
	All Targets	Xrra1	1.72343	0.0952119	0.621387	1.02131	0.206638
	All Targets	Xrn2	-1.07063	0.0442021	0.559666	1.35456	0.252071
	All Targets	Xrn1	-0.0443023	0.953163	0.987164	0.0208329	0.00561066
	All Targets	Xrcc6	-0.521472	0.664144	0.892666	0.177738	0.0493112
	All Targets	Xrcc5	0.353299	0.644796	0.884427	0.190577	0.0533378
	All Targets	Xrcc4	0.916927	0.398439	0.788724	0.399638	0.103075
	All Targets	Xrcc3	0.996711	0.459073	0.819632	0.338118	0.0863812
	All Targets	Xrcc2	1.03282	0.326931	0.761536	0.485544	0.11831
	All Targets	Xrcc1	0.138471	0.920048	0.978663	0.0361895	0.00936681
	All Targets	Xpr1	0.616551	0.303375	0.749528	0.518021	0.125212
	All Targets	Xpot	-1.78765	0.0702092	0.607957	1.15361	0.216127
	All Targets	Xpo7	-0.799208	0.432112	0.805249	0.364404	0.09407
	All Targets	Xpo6	0.321149	0.401915	0.789802	0.395865	0.102482
	All Targets	Xpo5	-0.769454	0.41748	0.795815	0.379365	0.099188
	All Targets	Xpo4	-1.58015	0.109708	0.636668	0.959763	0.196087
	All Targets	Xpo1	-0.903563	0.0220691	0.505221	1.65622	0.296518
	All Targets	Xpnpep3	0.125354	0.942404	0.98476	0.0257629	0.0066697
	All Targets	Xpnpep2	1.72343	0.172385	0.682111	0.7635	0.166145
	All Targets	Xpnpep1	0.0624055	0.873641	0.964922	0.0586669	0.0155077
	All Targets	Xpa	0.702336	0.483261	0.826238	0.315818	0.0828951
	All Targets	Xndc1	0.319298	0.735579	0.915214	0.133371	0.0384774
	All Targets	Xlr4a	0.180952	0.904702	0.972071	0.0434945	0.0123019
	All Targets	Xlr3a	0.764285	0.519827	0.839893	0.284141	0.0757758
	All Targets	Xkr9	1.89013	0.0719842	0.607957	1.14276	0.216127
	All Targets	Xkr8	0.447964	0.65964	0.890506	0.180693	0.0503634
	All Targets	Xkr7	1.32285	0.427262	0.801652	0.369306	0.0960142
	All Targets	Xkr5	0.973433	0.3665	0.773655	0.435926	0.111453
	All Targets	Xk	2.0505	0.0113799	0.440652	1.94386	0.355905
	All Targets	Xiap	0.665116	0.186702	0.685624	0.72885	0.163914
	All Targets	Xdh	-0.0067572	0.95684	0.988355	0.0191605	0.00508721
	All Targets	Xcr1	0.301723	0.807636	0.939631	0.0927846	0.0270426
	All Targets	Xbp1	-0.20432	0.508801	0.835923	0.293452	0.0778339
	All Targets	Xaf1	1.47628	0.208919	0.698828	0.680023	0.155629
	All Targets	Xab2	-0.348517	0.664682	0.892666	0.177386	0.0493112
	All Targets	Wwtr1	1.66157	0.179919	0.684849	0.744922	0.164405
	All Targets	Wwp2	1.31664	0.0381844	0.556316	1.41811	0.254678
	All Targets	Wwp1	0.0650051	0.960731	0.989231	0.017398	0.00470217
	All Targets	Wwox	0.159992	0.68744	0.899514	0.162765	0.0459921
	All Targets	Wwc2	0.729594	0.347744	0.770265	0.458741	0.11336
	All Targets	Wwc1	1.1847	0.0600079	0.587721	1.22179	0.230829
	All Targets	Wtip	0.0165511	0.989753	0.996638	0.00447308	0.0014625
	All Targets	Wtap	-0.200811	0.536102	0.844131	0.270753	0.0735903
	All Targets	Wt1	2.05677	0.0541231	0.578019	1.26662	0.238058
	All Targets	Wscd2	0.738816	0.461538	0.819855	0.335792	0.0862628
	All Targets	Wsb2	0.999002	0.264805	0.724513	0.577074	0.139954
	All Targets	Wsb1	1.11243	0.182837	0.684849	0.737935	0.164405
	All Targets	Wrnip1	-0.1295	0.597957	0.866819	0.22333	0.0620714
	All Targets	Wrn	-0.43504	0.680077	0.897364	0.167442	0.0470312
	All Targets	Wrap73	0.599884	0.470449	0.822268	0.327488	0.0849867
	All Targets	Wrap53	-0.187553	0.837227	0.951472	0.0771565	0.021604
	All Targets	Wnt8a	2.30677	0.0201283	0.49451	1.69619	0.305825
	All Targets	Wnt7b	0.695112	0.554752	0.852512	0.255901	0.0692996
	All Targets	Wnt6	1.72343	0.134	0.654695	0.872897	0.183961
	All Targets	Wnt5a	1.0313	0.298318	0.746605	0.52532	0.126909
	All Targets	Wnt4	0.256391	0.98759	0.996412	0.00542314	0.00156124
	All Targets	Wnt3	0.715539	0.555327	0.85252	0.255451	0.0692952
	All Targets	Wnt16	0.493274	0.701771	0.904793	0.153805	0.0434507
	All Targets	Wnt10a	0.278446	0.813027	0.941433	0.0898951	0.0262104
	All Targets	Wnk4	0.617459	0.511526	0.836847	0.291132	0.0773537
	All Targets	Wnk1	-0.387679	0.702628	0.905285	0.153275	0.0432146
	All Targets	Wls	-0.294934	0.629759	0.879066	0.200826	0.0559787
	All Targets	Wiz	1.16053	0.260247	0.721518	0.584615	0.141753
	All Targets	Wipi2	1.36078	0.0461324	0.564831	1.33599	0.248082
	All Targets	Wipi1	0.624657	0.566185	0.856866	0.247042	0.0670871
	All Targets	Wipf3	1.85058	0.0471097	0.567511	1.32689	0.246026
	All Targets	Wipf2	0.890288	0.170774	0.680595	0.767578	0.167111
	All Targets	Wipf1	0.149567	0.850614	0.956916	0.0702673	0.0191264
	All Targets	Wif1	1.49386	0.204314	0.69737	0.689702	0.156537
	All Targets	Whamm	0.242921	0.948147	0.985531	0.0231242	0.00632987
	All Targets	Wfs1	1.23951	0.213422	0.698828	0.670761	0.155629
	All Targets	Wfdc6b	0.854928	0.360531	0.773181	0.443058	0.111719
	All Targets	Wfdc6a	0.528446	0.654668	0.889357	0.183979	0.0509237
	All Targets	Wfdc5	1.77845	0.127736	0.648156	0.893685	0.18832
	All Targets	Wfdc3	1.80677	0.125318	0.646172	0.901986	0.189652
	All Targets	Wfdc21	0.378791	0.835179	0.951117	0.0782205	0.0217659
	All Targets	Wfdc2	0.48529	0.826215	0.946824	0.0829067	0.0237305
	All Targets	Wfdc18	-0.864255	0.240832	0.712108	0.618286	0.147454
	All Targets	Wfdc17	-0.996591	0.664215	0.892666	0.177691	0.0493112
	All Targets	Wfdc15b	0.445112	0.726798	0.912185	0.138586	0.0399172
	All Targets	Wfdc15a	1.13221	0.295688	0.744797	0.529166	0.127962
	All Targets	Wfdc11	0.531297	0.549551	0.85015	0.259992	0.0705045
	All Targets	Wdyhv1	1.20234	0.221119	0.700361	0.655373	0.154678
	All Targets	Wdtc1	0.972785	0.112946	0.637895	0.947131	0.195251
	All Targets	Wdr92	-0.196356	0.86341	0.961592	0.063783	0.0170093
	All Targets	Wdr91	0.488816	0.654629	0.889357	0.184005	0.0509237
	All Targets	Wdr88	1.27503	0.220714	0.700299	0.65617	0.154717
	All Targets	Wdr83os	-0.481615	0.430263	0.803627	0.366266	0.0949454
	All Targets	Wdr83	0.580044	0.579381	0.860935	0.237036	0.0650297
	All Targets	Wdr82	-0.761657	0.169167	0.679683	0.771683	0.167693
	All Targets	Wdr81	0.683803	0.297209	0.746214	0.526938	0.127136
	All Targets	Wdr77	-1.1987	0.161597	0.674374	0.791568	0.171099
	All Targets	Wdr76	0.853434	0.444288	0.812616	0.352335	0.0901146
	All Targets	Wdr75	-0.187536	0.842317	0.95455	0.0745246	0.0202015
	All Targets	Wdr74	-0.721907	0.304569	0.749863	0.516315	0.125018
	All Targets	Wdr72	0.548872	0.679012	0.89721	0.168122	0.0471057
	All Targets	Wdr70	0.346125	0.619566	0.8765	0.207912	0.0572482
	All Targets	Wdr7	0.642951	0.642974	0.883657	0.191806	0.0537164
	All Targets	Wdr66	0.993859	0.2839	0.735732	0.546835	0.13328
	All Targets	Wdr62	0.166229	0.953308	0.987164	0.0207666	0.00561066
	All Targets	Wdr61	-0.857266	0.230375	0.706962	0.637564	0.150604
	All Targets	Wdr6	0.132205	0.901667	0.971497	0.0449538	0.0125583
	All Targets	Wdr5b	0.382205	0.74152	0.917335	0.129877	0.0374721
	All Targets	Wdr59	0.726285	0.520938	0.840078	0.283214	0.0756802
	All Targets	Wdr55	-0.730012	0.474373	0.823284	0.32388	0.0844502
	All Targets	Wdr53	0.572848	0.583929	0.86248	0.23364	0.0642512
	All Targets	Wdr5	-0.773027	0.332139	0.762992	0.47868	0.11748
	All Targets	Wdr48	-0.0101406	0.767345	0.925586	0.115009	0.0335833
	All Targets	Wdr47	0.121009	0.894992	0.969961	0.0481808	0.0132458
	All Targets	Wdr46	-0.563345	0.467416	0.821595	0.330297	0.0853422
	All Targets	Wdr45b	0.28187	0.155194	0.667304	0.809124	0.175677
	All Targets	Wdr45	0.0628904	0.936775	0.983065	0.0283645	0.00741766
	All Targets	Wdr44	1.4313	0.0180774	0.485217	1.74286	0.314064
	All Targets	Wdr43	-1.13892	0.333543	0.7639	0.476848	0.116963
	All Targets	Wdr41	0.32737	0.589242	0.864233	0.229706	0.0633692
	All Targets	Wdr4	0.477521	0.589413	0.864233	0.22958	0.0633692
	All Targets	Wdr37	0.0110816	0.984947	0.995237	0.00658695	0.00207355
	All Targets	Wdr36	-1.02053	0.0672024	0.601957	1.17262	0.220434
	All Targets	Wdr35	0.0341258	0.971413	0.99088	0.0125963	0.00397895
	All Targets	Wdr33	-0.303278	0.658086	0.890329	0.181717	0.0504493
	All Targets	Wdr3	-1.46367	0.197269	0.691674	0.704941	0.160099
	All Targets	Wdr26	0.0978439	0.7751	0.927304	0.110642	0.032778
	All Targets	Wdr24	0.517347	0.445484	0.81319	0.351168	0.089808
	All Targets	Wdr20rt	0.301723	0.815467	0.94277	0.0885936	0.0255942
	All Targets	Wdr20	0.121009	0.901689	0.971497	0.0449432	0.0125583
	All Targets	Wdr18	-0.465528	0.599857	0.867527	0.221952	0.061717
	All Targets	Wdr17	1.21554	0.24703	0.714775	0.60725	0.14583
	All Targets	Wdr13	2.40417	0.0107337	0.429796	1.96925	0.366738
	All Targets	Wdr12	-0.943905	0.321408	0.759124	0.492943	0.119687
	All Targets	Wdr11	1.47301	0.0140571	0.456291	1.85211	0.340758
	All Targets	Wdr1	0.528924	0.165213	0.678113	0.781956	0.168698
	All Targets	Wdhd1	0.000124964	0.999868	0.999889	5.71527e-05	4.81925e-05
	All Targets	Wdfy4	0.910526	0.333762	0.7639	0.476563	0.116963
	All Targets	Wdfy3	-0.230598	0.778291	0.928056	0.108858	0.0324259
	All Targets	Wdfy2	0.645803	0.415967	0.795815	0.380941	0.099188
	All Targets	Wdfy1	1.31799	0.196021	0.690266	0.707698	0.160983
	All Targets	Wbp4	0.380359	0.728767	0.913157	0.137411	0.0394548
	All Targets	Wbp2	0.544247	0.248914	0.716794	0.603951	0.144606
	All Targets	Wbp1l	0.478499	0.191371	0.687343	0.718125	0.162827
	All Targets	Wbp11	-0.817584	0.0507823	0.574143	1.29429	0.24098
	All Targets	Wbp1	1.82038	0.115068	0.639275	0.939047	0.194313
	All Targets	Wasl	0.306186	0.556511	0.85292	0.254526	0.0690916
	All Targets	Washc5	-0.411312	0.401765	0.789802	0.396028	0.102482
	All Targets	Washc4	0.790077	0.418913	0.79587	0.377877	0.099158
	All Targets	Washc3	0.672607	0.354551	0.771258	0.450321	0.1128
	All Targets	Washc2	0.580096	0.201709	0.694566	0.695275	0.158287
	All Targets	Washc1	0.685433	0.182472	0.684849	0.738804	0.164405
	All Targets	Wasf2	0.512928	0.358027	0.77284	0.446085	0.11191
	All Targets	Was	1.07719	0.27482	0.730442	0.560952	0.136414
	All Targets	Wars2	1.07034	0.399484	0.789432	0.3985	0.102685
	All Targets	Wars	0.74455	0.21579	0.698828	0.665969	0.155629
	All Targets	Wapl	-0.505284	0.22686	0.703556	0.644242	0.152701
	All Targets	Wac	0.401364	0.439724	0.809957	0.356819	0.0915383
	All Targets	Vwf	0.833106	0.467674	0.821637	0.330057	0.08532
	All Targets	Vwde	1.27845	0.321316	0.759124	0.493068	0.119687
	All Targets	Vwce	1.82285	0.118402	0.641086	0.92664	0.193084
	All Targets	Vwc2	2.6845	0.0105555	0.429796	1.97652	0.366738
	All Targets	Vwa8	0.720769	0.432975	0.805795	0.363537	0.0937752
	All Targets	Vwa5a	1.95927	0.151503	0.665601	0.819579	0.176786
	All Targets	Vwa3b	0.548872	0.60707	0.870677	0.216761	0.0601432
	All Targets	Vwa2	1.79887	0.119092	0.642019	0.924119	0.192452
	All Targets	Vwa1	-0.448277	0.657664	0.890329	0.181996	0.0504493
	All Targets	Vtn	2.10551	0.0446152	0.559666	1.35052	0.252071
	All Targets	Vti1b	0.621225	0.155759	0.667304	0.807547	0.175677
	All Targets	Vti1a	0.746774	0.116047	0.63932	0.935367	0.194282
	All Targets	Vta1	-0.283164	0.616568	0.875604	0.210019	0.0576922
	All Targets	Vstm5	1.67661	0.10127	0.623991	0.99452	0.204821
	All Targets	Vstm4	1.69511	0.0651251	0.59698	1.18625	0.22404
	All Targets	Vstm2b	0.86463	0.621899	0.877654	0.20628	0.0566766
	All Targets	Vsir	0.723433	0.624607	0.87886	0.204393	0.0560803
	All Targets	Vsig4	1.61178	0.122164	0.643806	0.913058	0.191245
	All Targets	Vsig2	0.582895	0.740434	0.916687	0.130514	0.0377789
	All Targets	Vsig10	2.16693	0.00902287	0.421819	2.04466	0.374874
	All Targets	Vsig1	0.409377	0.824279	0.946097	0.083926	0.0240641
	All Targets	Vrk3	0.639661	0.282965	0.735586	0.548267	0.133366
	All Targets	Vrk2	0.646366	0.431296	0.804592	0.365225	0.0944241
	All Targets	Vrk1	-0.224758	0.776978	0.927493	0.109591	0.0326892
	All Targets	Vps9d1	0.941113	0.351915	0.771258	0.453562	0.1128
	All Targets	Vps8	0.586423	0.433597	0.80612	0.362914	0.0936004
	All Targets	Vps72	-0.496911	0.396639	0.787718	0.401604	0.103629
	All Targets	Vps54	1.67374	0.0159131	0.468951	1.79825	0.328872
	All Targets	Vps53	0.210892	0.711969	0.908173	0.147539	0.0418313
	All Targets	Vps52	1.02923	0.180109	0.684849	0.744465	0.164405
	All Targets	Vps51	1.2218	0.033903	0.537121	1.46976	0.269928
	All Targets	Vps50	0.904742	0.0851665	0.619294	1.06973	0.208103
	All Targets	Vps4b	0.67903	0.0766037	0.612525	1.11575	0.212876
	All Targets	Vps4a	1.42261	0.000932589	0.259428	3.03031	0.585983
	All Targets	Vps41	0.399052	0.524488	0.84129	0.280265	0.0750542
	All Targets	Vps39	0.8637	0.502166	0.833617	0.299152	0.0790334
	All Targets	Vps37c	1.46037	0.200831	0.694151	0.697169	0.158546
	All Targets	Vps37b	0.893413	0.146797	0.665601	0.833281	0.176786
	All Targets	Vps37a	0.749576	0.218207	0.699029	0.661132	0.155505
	All Targets	Vps36	0.00506386	0.945358	0.985184	0.0244039	0.0064825
	All Targets	Vps35l	-0.00502188	0.875961	0.965588	0.0575151	0.015208
	All Targets	Vps35	-0.0804059	0.798585	0.935529	0.0976788	0.0289426
	All Targets	Vps33b	0.648654	0.482027	0.825985	0.316929	0.083028
	All Targets	Vps33a	0.603028	0.489126	0.827802	0.310579	0.0820735
	All Targets	Vps29	1.85394	0.0694674	0.607877	1.15822	0.216184
	All Targets	Vps28	0.555105	0.129552	0.649844	0.887557	0.187191
	All Targets	Vps26c	0.767057	0.532278	0.843424	0.273861	0.073954
	All Targets	Vps26b	-0.126253	0.810831	0.941236	0.0910698	0.0263014
	All Targets	Vps26a	-0.0624091	0.870651	0.964003	0.060156	0.0159216
	All Targets	Vps25	-0.386337	0.297063	0.746176	0.527151	0.127158
	All Targets	Vps18	1.03713	0.0976053	0.621387	1.01053	0.206638
	All Targets	Vps16	0.613348	0.363864	0.773278	0.439061	0.111664
	All Targets	Vps13d	0.778432	0.0954033	0.621387	1.02044	0.206638
	All Targets	Vps13c	0.447033	0.593962	0.865357	0.226241	0.0628046
	All Targets	Vps13b	0.0795941	0.796705	0.934888	0.0987025	0.0292402
	All Targets	Vps13a	-1.29577	0.209931	0.698828	0.677924	0.155629
	All Targets	Vps11	0.565813	0.327481	0.761817	0.484814	0.118149
	All Targets	Vpreb3	0.485965	0.688552	0.899911	0.162063	0.0458005
	All Targets	Vpreb1	1.16338	0.182612	0.684849	0.73847	0.164405
	All Targets	Vopp1	0.617805	0.194806	0.689241	0.710398	0.161629
	All Targets	Vnn1	1.43909	0.432517	0.805584	0.363997	0.0938892
	All Targets	Vmp1	-0.63236	0.023377	0.505854	1.63121	0.295974
	All Targets	Vmn2r97	0.548872	0.669891	0.894976	0.173996	0.0481885
	All Targets	Vmn2r96	0.827193	0.488741	0.827598	0.310922	0.0821804
	All Targets	Vmn2r94	0.885056	0.513049	0.836847	0.289841	0.0773537
	All Targets	Vmn2r89	1.32719	0.355457	0.771506	0.449213	0.112661
	All Targets	Vmn2r76	2.27845	0.0298002	0.526563	1.52578	0.27855
	All Targets	Vmn2r71	1.47343	0.131604	0.653561	0.880729	0.184714
	All Targets	Vmn2r67	2.11178	0.0871494	0.619294	1.05974	0.208103
	All Targets	Vmn2r56	1.41053	0.380237	0.780452	0.419945	0.107654
	All Targets	Vmn2r46	0.0950283	0.931014	0.981322	0.0310436	0.00818829
	All Targets	Vmn2r33	1.00994	0.353276	0.771258	0.451885	0.1128
	All Targets	Vmn2r25	2.11178	0.0722947	0.607957	1.14089	0.216127
	All Targets	Vmn2r20	0.382205	0.736592	0.915358	0.132773	0.0384088
	All Targets	Vmn2r120	1.42661	0.336391	0.766039	0.473156	0.115749
	All Targets	Vmn2r115	0.945112	0.350647	0.771258	0.455129	0.1128
	All Targets	Vmn2r113	0.243274	0.860946	0.959991	0.0650243	0.017733
	All Targets	Vmn2r105	1.3257	0.371517	0.775932	0.430022	0.110176
	All Targets	Vmn2r103	1.13221	0.388516	0.78228	0.410591	0.106638
	All Targets	Vmn2r102	1.36178	0.388858	0.78228	0.410209	0.106638
	All Targets	Vmn1r85	0.0488718	0.970268	0.990213	0.0131083	0.0042714
	All Targets	Vmn1r84	0.904175	0.338909	0.767636	0.469917	0.114845
	All Targets	Vmn1r82	0.577193	0.604148	0.868866	0.218857	0.0610474
	All Targets	Vmn1r46	0.695112	0.519795	0.839893	0.284168	0.0757758
	All Targets	Vmn1r45	0.430366	0.64629	0.884897	0.189572	0.0531071
	All Targets	Vmn1r43	1.27845	0.176358	0.684079	0.753605	0.164894
	All Targets	Vmn1r4	2.11178	0.0593953	0.586304	1.22625	0.231877
	All Targets	Vmn1r35	1.07719	0.294385	0.744187	0.531084	0.128318
	All Targets	Vmn1r27	1.17127	0.312586	0.753915	0.505031	0.122678
	All Targets	Vmn1r26	1.0693	0.3006	0.747766	0.522012	0.126234
	All Targets	Vmn1r230	1.47343	0.151708	0.665601	0.818992	0.176786
	All Targets	Vmn1r217	2.1289	0.0375096	0.556316	1.42586	0.254678
	All Targets	Vmn1r211	0.947964	0.384435	0.781289	0.415177	0.107189
	All Targets	Vmn1r206	1.61178	0.155351	0.667304	0.808687	0.175677
	All Targets	Vmn1r20	1.98016	0.0472623	0.567511	1.32549	0.246026
	All Targets	Vmn1r2	0.680952	0.530737	0.842669	0.275121	0.074343
	All Targets	Vmn1r198	2.30242	0.0335293	0.536925	1.47458	0.270086
	All Targets	Vmn1r191	0.0925752	0.90587	0.972507	0.042934	0.0121073
	All Targets	Vmn1r189	0.362979	0.448318	0.814978	0.348413	0.0888543
	All Targets	Vmn1r18	0.801723	0.400837	0.789802	0.397033	0.102482
	All Targets	Vmn1r179	1.47628	0.222195	0.701233	0.653266	0.154137
	All Targets	Vmn1r176	1.18095	0.246209	0.714775	0.608696	0.14583
	All Targets	Vmn1r168	2.21423	0.0553356	0.578019	1.257	0.238058
	All Targets	Vmn1r15	1.94511	0.146097	0.665601	0.83536	0.176786
	All Targets	Vmn1r129	0.367459	0.73563	0.915214	0.133341	0.0384774
	All Targets	Vmn1r125	0.95738	0.25564	0.718749	0.592371	0.143423
	All Targets	Vmn1r120	1.38221	0.217309	0.699005	0.662923	0.15552
	All Targets	Vmn1r119	0.496711	0.62625	0.878925	0.203252	0.0560482
	All Targets	Vmn1r117	1.35117	0.148983	0.665601	0.826862	0.176786
	All Targets	Vmn1r113	1.51298	0.242118	0.712815	0.615974	0.147023
	All Targets	Vmn1r104	1.11748	0.490051	0.828129	0.309759	0.0819022
	All Targets	Vmn1r101	1.30527	0.160918	0.672889	0.793396	0.172057
	All Targets	Vmn1r100	0.355205	0.616733	0.875604	0.209903	0.0576922
	All Targets	Vmac	0.695112	0.608206	0.870963	0.215949	0.0600001
	All Targets	Vma21	-0.326837	0.63872	0.882392	0.194689	0.0543382
	All Targets	Vldlr	1.05324	0.342893	0.769113	0.464841	0.11401
	All Targets	Vkorc1l1	-0.201649	0.760749	0.923653	0.118759	0.0344912
	All Targets	Vkorc1	0.597033	0.627174	0.878925	0.202612	0.0560482
	All Targets	Virma	0.1991	0.71747	0.909066	0.144197	0.0414046
	All Targets	Vipr2	0.382205	0.735271	0.915012	0.133552	0.0385733
	All Targets	Vipr1	1.84416	0.092218	0.621387	1.03518	0.206638
	All Targets	Vipas39	-0.00835543	0.987997	0.996412	0.00524439	0.00156124
	All Targets	Vip	0.930952	0.370893	0.775165	0.430751	0.110606
	All Targets	Vim	-1.13134	0.351573	0.771258	0.453984	0.1128
	All Targets	Vill	0.724769	0.733016	0.914503	0.134887	0.0388151
	All Targets	Vil1	2.06009	0.185018	0.68526	0.732785	0.164144
	All Targets	Vhl	1.12796	0.0752011	0.612525	1.12378	0.212876
	All Targets	Vgll4	0.694549	0.565722	0.856646	0.247397	0.0671985
	All Targets	Vezt	1.10143	0.013616	0.454616	1.86595	0.342355
	All Targets	Vezf1	0.0692979	0.916261	0.976572	0.0379808	0.0102956
	All Targets	Vegfc	1.59762	0.160469	0.672452	0.794608	0.172339
	All Targets	Vegfb	-0.253289	0.786799	0.930741	0.104136	0.0311714
	All Targets	Vegfa	1.65853	0.0220936	0.505221	1.65573	0.296518
	All Targets	Vdr	1.27551	0.190931	0.687324	0.719124	0.162839
	All Targets	Vdac3	0.149497	0.764771	0.924714	0.116469	0.0339927
	All Targets	Vdac2	0.915172	0.190946	0.687324	0.719089	0.162839
	All Targets	Vdac1	0.471944	0.458959	0.819632	0.338226	0.0863812
	All Targets	Vcpkmt	0.180366	0.861309	0.960243	0.064841	0.0176188
	All Targets	Vcpip1	0.436759	0.202743	0.695837	0.693054	0.157493
	All Targets	Vcp	-0.207532	0.849465	0.956693	0.0708543	0.0192274
	All Targets	Vcl	-0.513714	0.393328	0.784871	0.405246	0.105202
	All Targets	Vcan	0.493963	0.679626	0.897364	0.16773	0.0470312
	All Targets	Vcam1	0.996711	0.466042	0.821205	0.331575	0.0855484
	All Targets	Vbp1	-0.143504	0.574041	0.859121	0.241057	0.0659458
	All Targets	Vav3	1.15994	0.281058	0.733113	0.551205	0.134829
	All Targets	Vav2	0.868045	0.370134	0.775165	0.431641	0.110606
	All Targets	Vav1	-0.107049	0.880269	0.966454	0.0553845	0.0148188
	All Targets	Vat1l	1.52845	0.184879	0.68526	0.733113	0.164144
	All Targets	Vat1	-0.452732	0.443692	0.812279	0.352919	0.0902947
	All Targets	Vasp	0.58706	0.174997	0.682674	0.756969	0.165787
	All Targets	Vasn	1.41053	0.150443	0.665601	0.822627	0.176786
	All Targets	Vash2	0.485965	0.653563	0.888631	0.184712	0.0512788
	All Targets	Vash1	-0.768621	0.457591	0.81914	0.339522	0.086642
	All Targets	Vars2	-0.397264	0.703763	0.905696	0.152574	0.0430177
	All Targets	Vars	-3.06215	0.00527758	0.398922	2.27757	0.399112
	All Targets	Vapb	0.118736	0.815919	0.942837	0.088353	0.0255635
	All Targets	Vapa	0.5016	0.0056097	0.398922	2.25106	0.399112
	All Targets	Vangl1	0.899217	0.338772	0.767449	0.470092	0.11495
	All Targets	Vamp8	1.41817	0.0115853	0.440652	1.93609	0.355905
	All Targets	Vamp7	1.49882	0.0893783	0.619294	1.04877	0.208103
	All Targets	Vamp5	0.965539	0.379789	0.780257	0.420457	0.107762
	All Targets	Vamp4	0.505941	0.538845	0.845052	0.268536	0.0731165
	All Targets	Vamp3	0.57699	0.201173	0.694151	0.69643	0.158546
	All Targets	Vamp2	0.484661	0.177658	0.684621	0.750414	0.16455
	All Targets	Vac14	0.110339	0.921976	0.979153	0.0352804	0.00914929
	All Targets	Uxt	0.0791059	0.868848	0.963487	0.0610563	0.0161542
	All Targets	Uxs1	0.822495	0.446788	0.814154	0.349898	0.0892936
	All Targets	Uvssa	0.135056	0.871845	0.964003	0.0595608	0.0159216
	All Targets	Uvrag	-0.180695	0.749293	0.91965	0.125348	0.0363773
	All Targets	Uts2r	0.778446	0.513549	0.836847	0.289418	0.0773537
	All Targets	Utrn	0.381755	0.50343	0.833617	0.298061	0.0790334
	All Targets	Utp6	-1.33094	0.0897501	0.619294	1.04697	0.208103
	All Targets	Utp4	-0.296356	0.694984	0.902465	0.158025	0.0445694
	All Targets	Utp3	-0.775398	0.168004	0.679683	0.774679	0.167693
	All Targets	Utp23	0.173057	0.871377	0.964003	0.0597937	0.0159216
	All Targets	Utp20	-1.34169	0.101476	0.623991	0.993636	0.204821
	All Targets	Utp18	-0.749353	0.476775	0.824436	0.321687	0.083843
	All Targets	Utp15	-0.0384614	0.957136	0.988355	0.0190264	0.00508721
	All Targets	Utp14b	2.23821	0.10995	0.636668	0.958805	0.196087
	All Targets	Utp14a	-0.942574	0.296003	0.744983	0.528704	0.127854
	All Targets	Utp11	-0.671944	0.421979	0.79802	0.374709	0.097986
	All Targets	Utf1	0.496711	0.635419	0.881491	0.19694	0.0547821
	All Targets	Usp9x	-0.569758	0.139007	0.662217	0.856965	0.179
	All Targets	Usp8	0.233977	0.926711	0.979643	0.0330558	0.00893218
	All Targets	Usp7	-0.079681	0.915892	0.976572	0.0381559	0.0102956
	All Targets	Usp6nl	0.790627	0.0928122	0.621387	1.0324	0.206638
	All Targets	Usp54	0.878791	0.342104	0.769113	0.465842	0.11401
	All Targets	Usp53	2.61543	0.0243322	0.505854	1.61382	0.295974
	All Targets	Usp5	0.147836	0.943834	0.98488	0.0251044	0.0066167
	All Targets	Usp48	1.11463	0.227524	0.704419	0.642973	0.152169
	All Targets	Usp47	0.613721	0.0782033	0.612525	1.10678	0.212876
	All Targets	Usp46	-0.588041	0.561637	0.85489	0.250544	0.0680898
	All Targets	Usp45	1.21259	0.100259	0.623763	0.998876	0.20498
	All Targets	Usp43	1.09546	0.208295	0.698828	0.681321	0.155629
	All Targets	Usp42	1.50026	0.0765848	0.612525	1.11586	0.212876
	All Targets	Usp40	-0.0667822	0.939277	0.983474	0.0272065	0.00723693
	All Targets	Usp4	0.163376	0.819253	0.943999	0.0865819	0.0250283
	All Targets	Usp39	-0.24895	0.750251	0.91965	0.124793	0.0363773
	All Targets	Usp38	1.55923	0.0997728	0.623763	1.00099	0.20498
	All Targets	Usp37	-0.0659861	0.943256	0.98488	0.0253705	0.0066167
	All Targets	Usp36	-0.88103	0.508998	0.835923	0.293284	0.0778339
	All Targets	Usp34	0.112011	0.835124	0.951117	0.0782489	0.0217659
	All Targets	Usp33	0.237187	0.769984	0.926489	0.113518	0.0331598
	All Targets	Usp32	1.18038	0.0226643	0.505854	1.64466	0.295974
	All Targets	Usp31	-0.983449	0.343564	0.769113	0.463993	0.11401
	All Targets	Usp30	0.589724	0.639091	0.882443	0.194437	0.0543132
	All Targets	Usp3	0.32601	0.507316	0.835376	0.294721	0.0781181
	All Targets	Usp28	0.61463	0.522433	0.840323	0.281969	0.0755536
	All Targets	Usp27x	0.798872	0.471065	0.822268	0.32692	0.0849867
	All Targets	Usp25	0.0327613	0.922459	0.979153	0.0350529	0.00914929
	All Targets	Usp24	0.061426	0.89942	0.971157	0.0460376	0.0127105
	All Targets	Usp22	-0.52642	0.21855	0.699475	0.660449	0.155228
	All Targets	Usp21	0.249562	0.795742	0.934621	0.0992276	0.0293643
	All Targets	Usp20	0.812469	0.456249	0.818168	0.340798	0.0871574
	All Targets	Usp2	0.635056	0.538482	0.844956	0.268828	0.073166
	All Targets	Usp19	0.150214	0.726447	0.912003	0.138796	0.0400039
	All Targets	Usp18	-0.0973688	0.934907	0.982251	0.0292314	0.0077773
	All Targets	Usp16	0.0351388	0.961767	0.989231	0.0169303	0.00470217
	All Targets	Usp15	-0.0212926	0.965675	0.98966	0.0151688	0.00451415
	All Targets	Usp14	-1.2209	0.0674329	0.602003	1.17113	0.220401
	All Targets	Usp13	0.388471	0.731269	0.914175	0.135923	0.0389707
	All Targets	Usp12	0.500009	0.413769	0.794822	0.383242	0.0997302
	All Targets	Usp10	-0.354197	0.513834	0.836847	0.289177	0.0773537
	All Targets	Usp1	-0.486363	0.476315	0.824371	0.322106	0.0838773
	All Targets	Uso1	-0.254797	0.465788	0.821205	0.331812	0.0855484
	All Targets	Ushbp1	1.21554	0.253236	0.71739	0.596475	0.144245
	All Targets	Ush1c	2.36546	0.0594517	0.586304	1.22584	0.231877
	All Targets	Usf3	0.539187	0.479608	0.825146	0.319114	0.0834691
	All Targets	Usf2	-0.354151	0.194286	0.688966	0.711559	0.161802
	All Targets	Usf1	0.671272	0.459587	0.819632	0.337632	0.0863812
	All Targets	Use1	1.27468	0.158165	0.671294	0.800889	0.173087
	All Targets	Usb1	-0.124646	0.871093	0.964003	0.0599353	0.0159216
	All Targets	Urod	-0.37238	0.710924	0.907731	0.148177	0.0420428
	All Targets	Uroc1	2.05677	0.0795446	0.612525	1.09939	0.212876
	All Targets	Urm1	0.315813	0.927465	0.979643	0.0327024	0.00893218
	All Targets	Uri1	-0.674301	0.340251	0.768428	0.4682	0.114397
	All Targets	Urgcp	0.924221	0.138226	0.660745	0.859409	0.179966
	All Targets	Urb2	-0.800278	0.261347	0.722387	0.582782	0.14123
	All Targets	Urah	-0.762494	0.645954	0.884717	0.189798	0.0531954
	All Targets	Urad	1.97343	0.0717596	0.607957	1.14412	0.216127
	All Targets	Uqcrq	0.634479	0.0391178	0.556316	1.40763	0.254678
	All Targets	Uqcrh	0.285559	0.530628	0.842669	0.27521	0.074343
	All Targets	Uqcrfs1	0.0650287	0.911532	0.974685	0.040228	0.0111356
	All Targets	Uqcrc2	0.605823	0.20219	0.695028	0.694241	0.157998
	All Targets	Uqcrc1	0.408891	0.590564	0.864233	0.228733	0.0633692
	All Targets	Uqcrb	0.586493	0.195791	0.690266	0.708207	0.160983
	All Targets	Uqcr11	-0.35652	0.587291	0.863844	0.231147	0.0635649
	All Targets	Uqcr10	-0.0292685	0.966158	0.98966	0.0149519	0.00451415
	All Targets	Uqcc3	0.0444854	0.937888	0.983331	0.0278491	0.00730033
	All Targets	Uqcc2	-0.170955	0.672971	0.895351	0.172004	0.0480067
	All Targets	Uqcc1	-0.508333	0.705803	0.906327	0.151317	0.0427152
	All Targets	Uprt	0.864744	0.232524	0.708469	0.633532	0.149679
	All Targets	Upp1	1.23565	0.149721	0.665601	0.824716	0.176786
	All Targets	Upk3bl	1.52845	0.136029	0.657026	0.86637	0.182417
	All Targets	Upk1a	0.632205	0.564099	0.856229	0.248644	0.06741
	All Targets	Upf3b	0.35275	0.56851	0.857082	0.245262	0.0669774
	All Targets	Upf3a	0.690538	0.357413	0.772801	0.44683	0.111932
	All Targets	Upf2	0.40868	0.76078	0.923653	0.118741	0.0344912
	All Targets	Upf1	-0.0545177	0.97847	0.993035	0.00945267	0.00303551
	All Targets	Unkl	0.2637	0.763918	0.924584	0.116953	0.0340537
	All Targets	Ung	-0.715852	0.526108	0.841463	0.278925	0.0749649
	All Targets	Unc93b1	0.286236	0.908722	0.973701	0.0415689	0.0115745
	All Targets	Unc93a	0.569298	0.6354	0.881491	0.196953	0.0547821
	All Targets	Unc5cl	1.64506	0.10336	0.626051	0.985647	0.20339
	All Targets	Unc5b	2.21934	0.014041	0.456291	1.8526	0.340758
	All Targets	Unc50	-0.0509435	0.682475	0.898002	0.165913	0.0467228
	All Targets	Unc45b	1.19796	0.273411	0.730272	0.563183	0.136515
	All Targets	Unc45a	1.13143	0.0585968	0.585341	1.23213	0.232591
	All Targets	Unc13b	1.78293	0.0103337	0.429796	1.98574	0.366738
	All Targets	Unc119b	0.920442	0.0393899	0.556316	1.40462	0.254678
	All Targets	Unc119	2.02218	0.0628286	0.59151	1.20184	0.228038
	All Targets	Umps	-1.15136	0.202807	0.695837	0.692917	0.157493
	All Targets	Umad1	1.25938	0.0429455	0.556316	1.36708	0.254678
	All Targets	Ulk4	-0.0140355	0.989887	0.996638	0.00441426	0.0014625
	All Targets	Ulk3	1.39202	0.127528	0.647594	0.894394	0.188697
	All Targets	Ulk2	1.11428	0.189342	0.687009	0.722754	0.163038
	All Targets	Ulk1	0.670394	0.617605	0.875604	0.209289	0.0576922
	All Targets	Ulbp1	0.676607	0.526968	0.841768	0.278216	0.0748075
	All Targets	Uimc1	-0.126042	0.865349	0.962562	0.0628089	0.0165715
	All Targets	Uhrf2	0.0394905	0.859115	0.959151	0.0659489	0.0181131
	All Targets	Uhrf1bp1l	0.996628	0.163574	0.675736	0.786286	0.170223
	All Targets	Uhrf1bp1	-0.160276	0.891101	0.968438	0.0500731	0.0139282
	All Targets	Uhrf1	-0.942597	0.362839	0.773278	0.440286	0.111664
	All Targets	Uhmk1	1.13432	0.00749968	0.4051	2.12496	0.392438
	All Targets	Ugt2b38	0.781297	0.429368	0.803169	0.36717	0.0951931
	All Targets	Ugt2b35	1.27845	0.262261	0.722644	0.581266	0.141076
	All Targets	Ugt2b34	2.03386	0.0553426	0.578019	1.25694	0.238058
	All Targets	Ugt2a3	0.680952	0.585465	0.863241	0.232499	0.0638682
	All Targets	Ugt1a8	2.10117	0.0546231	0.578019	1.26262	0.238058
	All Targets	Ugt1a7c	-0.0250958	0.836117	0.951322	0.0777332	0.0216723
	All Targets	Ugt1a6b	0.180952	0.925063	0.979643	0.0338288	0.00893218
	All Targets	Ugt1a6a	-0.170308	0.853807	0.957442	0.0686404	0.0188876
	All Targets	Ugt1a5	0.278446	0.766117	0.925398	0.115705	0.0336716
	All Targets	Ugt1a1	2.15925	0.207209	0.698828	0.683591	0.155629
	All Targets	Ugp2	0.188262	0.776933	0.927493	0.109616	0.0326892
	All Targets	Uggt1	0.203007	0.638293	0.882376	0.19498	0.0543462
	All Targets	Ugdh	0.115667	0.91703	0.977009	0.0376165	0.0101015
	All Targets	Ugcg	0.389327	0.344014	0.769113	0.463424	0.11401
	All Targets	Ufsp2	0.147777	0.847697	0.956025	0.0717595	0.0195305
	All Targets	Ufsp1	1.45138	0.170568	0.680185	0.768102	0.167373
	All Targets	Ufm1	0.150205	0.636339	0.881729	0.196311	0.0546646
	All Targets	Ufl1	0.116911	0.848035	0.956084	0.0715864	0.0195039
	All Targets	Ufd1	0.554788	0.213811	0.698828	0.669971	0.155629
	All Targets	Ufc1	0.413751	0.416478	0.795815	0.380408	0.099188
	All Targets	Uevld	1.23596	0.166807	0.679683	0.777785	0.167693
	All Targets	Ucp3	1.81458	0.112874	0.637895	0.947406	0.195251
	All Targets	Ucp2	0.352034	0.761941	0.924014	0.118079	0.0343213
	All Targets	Ucn	0.466633	0.170616	0.680185	0.767981	0.167373
	All Targets	Uck2	-1.83975	0.0501495	0.572309	1.29973	0.242369
	All Targets	Uck1	-0.578603	0.362521	0.773278	0.440667	0.111664
	All Targets	Uchl5	-1.21072	0.0590177	0.585341	1.22902	0.232591
	All Targets	Uchl3	-0.962545	0.120964	0.643806	0.917343	0.191245
	All Targets	Uchl1	1.74386	0.240934	0.712123	0.618103	0.147445
	All Targets	Ubxn8	-0.137849	0.838944	0.952497	0.076267	0.0211366
	All Targets	Ubxn7	0.672607	0.406808	0.791033	0.390611	0.101805
	All Targets	Ubxn6	-0.0553574	0.846982	0.956025	0.0721259	0.0195305
	All Targets	Ubxn4	0.264743	0.675877	0.89656	0.170132	0.0474204
	All Targets	Ubxn2b	0.353321	0.704827	0.905996	0.151917	0.0428735
	All Targets	Ubxn2a	0.631744	0.200191	0.693739	0.698554	0.158804
	All Targets	Ubxn11	0.798872	0.419142	0.79587	0.377639	0.099158
	All Targets	Ubxn1	0.0822736	0.742292	0.917876	0.129425	0.0372162
	All Targets	Ubtfl1	1.57719	0.155384	0.667304	0.808593	0.175677
	All Targets	Ubtf	0.481623	0.441074	0.81065	0.355488	0.0911669
	All Targets	Ubtd2	0.0728479	0.935387	0.982448	0.0290087	0.0076903
	All Targets	Ubtd1	0.0291195	0.966387	0.98966	0.014849	0.00451415
	All Targets	Ubr7	-1.44257	0.230212	0.706962	0.637872	0.150604
	All Targets	Ubr5	-0.702195	0.135113	0.656452	0.869302	0.182797
	All Targets	Ubr4	0.192163	0.760659	0.923653	0.11881	0.0344912
	All Targets	Ubr3	-0.0367899	0.868084	0.963202	0.0614383	0.0162825
	All Targets	Ubr2	-0.0548875	0.963344	0.989236	0.0162186	0.00470017
	All Targets	Ubr1	-0.215874	0.831868	0.950095	0.0799456	0.0222331
	All Targets	Ubqlnl	0.882205	0.422432	0.79802	0.374243	0.097986
	All Targets	Ubqln5	0.965539	0.415152	0.795424	0.381793	0.0994012
	All Targets	Ubqln4	0.285669	0.537336	0.844533	0.269754	0.0733832
	All Targets	Ubqln2	-0.069986	0.893599	0.96935	0.0488574	0.0135195
	All Targets	Ubqln1	0.19709	0.714951	0.909066	0.145724	0.0414046
	All Targets	Ubp1	0.186655	0.780114	0.928398	0.107842	0.0322659
	All Targets	Ubn2	0.380364	0.581409	0.861361	0.235518	0.0648149
	All Targets	Ubn1	0.395194	0.408845	0.791874	0.388441	0.101344
	All Targets	Ublcp1	-0.0491849	0.954532	0.987702	0.0202094	0.00537405
	All Targets	Ubl7	0.802611	0.122794	0.643806	0.910822	0.191245
	All Targets	Ubl5b	1.3257	0.155109	0.667304	0.809363	0.175677
	All Targets	Ubl3	0.369912	0.230255	0.706962	0.637792	0.150604
	All Targets	Ubiad1	-0.00387496	0.995509	0.998718	0.00195464	0.00055692
	All Targets	Ubfd1	0.346125	0.853294	0.957346	0.0689015	0.0189311
	All Targets	Ube4b	-0.339682	0.607732	0.870942	0.216288	0.0600107
	All Targets	Ube4a	0.898631	0.150673	0.665601	0.821963	0.176786
	All Targets	Ube3c	-0.416418	0.436887	0.8085	0.359631	0.0923199
	All Targets	Ube3b	1.27845	0.0388726	0.556316	1.41036	0.254678
	All Targets	Ube3a	0.20237	0.804031	0.938314	0.0947274	0.0276519
	All Targets	Ube2z	-0.00181698	0.899526	0.971172	0.0459863	0.0127037
	All Targets	Ube2w	-0.0978187	0.891261	0.968462	0.049995	0.0139174
	All Targets	Ube2v2	-0.596582	0.295084	0.744316	0.530054	0.128242
	All Targets	Ube2v1	0.0508851	0.960323	0.989231	0.0175829	0.00470217
	All Targets	Ube2u	0.910526	0.339723	0.768003	0.468875	0.114637
	All Targets	Ube2t	0.806414	0.45138	0.816119	0.345458	0.0882464
	All Targets	Ube2s	-2.17999	0.00933272	0.427463	2.02999	0.369101
	All Targets	Ube2r2	0.45754	0.489237	0.827867	0.31048	0.0820394
	All Targets	Ube2q2	-0.227499	0.735519	0.915214	0.133406	0.0384774
	All Targets	Ube2q1	0.723765	0.17918	0.684849	0.746711	0.164405
	All Targets	Ube2o	0.267187	0.662986	0.892454	0.178495	0.0494139
	All Targets	Ube2n	0.977707	0.0553156	0.578019	1.25715	0.238058
	All Targets	Ube2m	-0.126392	0.852624	0.957233	0.0692425	0.0189823
	All Targets	Ube2l6	1.22911	0.23855	0.711326	0.622421	0.147932
	All Targets	Ube2l3	0.232903	0.688372	0.899911	0.162177	0.0458005
	All Targets	Ube2k	-0.240462	0.540309	0.845609	0.267358	0.0728303
	All Targets	Ube2j2	-0.679885	0.12652	0.647262	0.897842	0.18892
	All Targets	Ube2j1	0.0281082	0.953423	0.98721	0.0207144	0.00559055
	All Targets	Ube2i	-0.724066	0.193095	0.688661	0.714229	0.161994
	All Targets	Ube2h	0.712187	0.0905128	0.621247	1.04329	0.206736
	All Targets	Ube2g2	0.350088	0.585594	0.863241	0.232404	0.0638678
	All Targets	Ube2g1	-0.467211	0.464554	0.820886	0.332964	0.0857174
	All Targets	Ube2f	0.580324	0.243298	0.713543	0.613862	0.14658
	All Targets	Ube2e3	0.509242	0.462334	0.819855	0.335044	0.0862628
	All Targets	Ube2e2	1.36344	0.0660039	0.599091	1.18043	0.222507
	All Targets	Ube2e1	-0.0831242	0.889898	0.968251	0.0506595	0.0140122
	All Targets	Ube2d3	0.14315	0.465017	0.821187	0.332531	0.0855579
	All Targets	Ube2d2b	-0.0384614	0.964509	0.989236	0.0156935	0.00470017
	All Targets	Ube2d2a	-0.333983	0.383548	0.781116	0.41618	0.107284
	All Targets	Ube2d1	-0.311824	0.618655	0.876206	0.208551	0.057394
	All Targets	Ube2cbp	0.180366	0.881654	0.966873	0.0547017	0.0146306
	All Targets	Ube2c	-2.8355	0.010306	0.429796	1.98691	0.366738
	All Targets	Ube2b	0.860587	0.0717469	0.607957	1.1442	0.216127
	All Targets	Ube2a	1.53321	0.00593498	0.398922	2.22658	0.399112
	All Targets	Ubc	1.34173	0.0154395	0.4647	1.81137	0.332827
	All Targets	Ubb	0.145588	0.657928	0.890329	0.181821	0.0504493
	All Targets	Ubash3b	-0.490758	0.59491	0.865427	0.225549	0.0627694
	All Targets	Ubap2l	0.00067381	0.809945	0.941056	0.0915442	0.0263846
	All Targets	Ubap2	-0.316535	0.614026	0.874197	0.211813	0.0583906
	All Targets	Ubap1	0.57486	0.422652	0.79802	0.374018	0.097986
	All Targets	Ubald2	0.795574	0.0426461	0.556316	1.37012	0.254678
	All Targets	Ubald1	0.284261	0.784692	0.930129	0.105301	0.031457
	All Targets	Ubac2	1.03625	0.189422	0.687009	0.72257	0.163038
	All Targets	Ubac1	-0.26745	0.792045	0.933011	0.10125	0.0301134
	All Targets	Uba7	1.37791	0.342803	0.769113	0.464955	0.11401
	All Targets	Uba6	-0.152381	0.859315	0.95924	0.0658478	0.0180728
	All Targets	Uba52	0.503748	0.441588	0.811061	0.354983	0.0909462
	All Targets	Uba5	0.23792	0.529771	0.842232	0.275912	0.0745681
	All Targets	Uba3	-0.0714178	0.917885	0.977623	0.0372117	0.00982868
	All Targets	Uba2	-0.419339	0.402109	0.789802	0.395656	0.102482
	All Targets	Uba1	0.0110652	0.984606	0.995107	0.00673764	0.00213036
	All Targets	Uap1l1	1.31247	0.321866	0.759124	0.492325	0.119687
	All Targets	Uap1	-0.417248	0.27074	0.728116	0.567448	0.137799
	All Targets	Uaca	0.63942	0.159311	0.672181	0.797756	0.172514
	All Targets	U2surp	0.610158	0.472716	0.822664	0.325399	0.0847776
	All Targets	U2af2	-1.0321	0.226512	0.703386	0.644908	0.152806
	All Targets	U2af1l4	-0.14953	0.890349	0.968251	0.0504396	0.0140122
	All Targets	U2af1	-1.58345	0.020067	0.49451	1.69752	0.305825
	All Targets	Tyw5	-0.111529	0.878336	0.965975	0.0563395	0.0150343
	All Targets	Tyw3	0.871009	0.618976	0.876491	0.208326	0.0572524
	All Targets	Tyw1	0.762792	0.447008	0.8143	0.349684	0.0892158
	All Targets	Tysnd1	0.149971	0.637538	0.882032	0.195494	0.0545157
	All Targets	Tyrobp	1.01712	0.64813	0.885265	0.188338	0.0529267
	All Targets	Tyms	-1.30936	0.200231	0.693739	0.698468	0.158804
	All Targets	Tyk2	1.42171	0.296332	0.74548	0.528222	0.127564
	All Targets	Txnrd3	0.287492	0.631313	0.879715	0.199756	0.0556581
	All Targets	Txnrd2	-0.295771	0.736594	0.915358	0.132772	0.0384088
	All Targets	Txnrd1	-0.0530449	0.970986	0.990622	0.0127871	0.00409217
	All Targets	Txnl4b	0.846824	0.358541	0.77284	0.445461	0.11191
	All Targets	Txnl4a	-0.826058	0.273515	0.730272	0.563018	0.136515
	All Targets	Txnl1	-0.691232	0.0682073	0.604669	1.16617	0.218482
	All Targets	Txnip	0.345318	0.638912	0.882443	0.194559	0.0543132
	All Targets	Txndc9	-0.0124589	0.966227	0.98966	0.014921	0.00451415
	All Targets	Txndc5	-0.834795	0.414243	0.795008	0.382745	0.0996287
	All Targets	Txndc17	1.12479	0.0929032	0.621387	1.03197	0.206638
	All Targets	Txndc15	0.288231	0.892981	0.969054	0.0491579	0.013652
	All Targets	Txndc12	0.0527545	0.949215	0.985683	0.0226355	0.00626275
	All Targets	Txndc11	0.319644	0.686982	0.899121	0.163055	0.0461816
	All Targets	Txn2	-1.0244	0.021151	0.501352	1.67467	0.299858
	All Targets	Txn1	-0.0374687	0.95772	0.98841	0.0187613	0.00506279
	All Targets	Txlng	0.965089	0.346128	0.769158	0.460763	0.113984
	All Targets	Txlna	0.079303	0.901692	0.971497	0.044942	0.0125583
	All Targets	Twsg1	0.347669	0.623674	0.878722	0.205042	0.0561483
	All Targets	Twnk	1.74386	0.0846513	0.619294	1.07237	0.208103
	All Targets	Twist2	0.374446	0.659446	0.890506	0.180821	0.0503634
	All Targets	Twf1	0.262828	0.612351	0.873069	0.213	0.0589513
	All Targets	Tvp23b	1.36746	0.214949	0.698828	0.667665	0.155629
	All Targets	Tvp23a	1.47628	0.208625	0.698828	0.680633	0.155629
	All Targets	Tut7	0.528563	0.362529	0.773278	0.440658	0.111664
	All Targets	Tut4	0.472848	0.590147	0.864233	0.22904	0.0633692
	All Targets	Tut1	0.96839	0.30469	0.749863	0.516142	0.125018
	All Targets	Tusc3	0.205155	0.641392	0.883022	0.192877	0.0540287
	All Targets	Tusc2	0.264191	0.771653	0.926892	0.112578	0.0329708
	All Targets	Tusc1	-0.574091	0.563266	0.855514	0.249286	0.0677731
	All Targets	Tulp4	0.869109	0.122579	0.643806	0.911584	0.191245
	All Targets	Tulp3	1.15263	0.183278	0.684849	0.736889	0.164405
	All Targets	Tuft1	2.69141	0.00102846	0.267113	2.98781	0.573304
	All Targets	Tufm	-1.04291	0.208182	0.698828	0.681556	0.155629
	All Targets	Tubgcp6	0.985965	0.229581	0.706421	0.639065	0.150936
	All Targets	Tubgcp5	-0.292709	0.752764	0.920189	0.123341	0.0361231
	All Targets	Tubgcp4	1.00743	0.385089	0.781489	0.414439	0.107077
	All Targets	Tubgcp3	-0.586765	0.526274	0.841463	0.278788	0.0749649
	All Targets	Tubgcp2	-0.399072	0.570416	0.857469	0.243808	0.0667816
	All Targets	Tubg2	0.0488718	0.96462	0.989236	0.0156439	0.00470017
	All Targets	Tubg1	-0.632975	0.0882728	0.619294	1.05417	0.208103
	All Targets	Tube1	0.433218	0.627529	0.878925	0.202366	0.0560482
	All Targets	Tubb6	-1.82471	0.0791845	0.612525	1.10136	0.212876
	All Targets	Tubb5	-2.65669	0.00748002	0.4051	2.1261	0.392438
	All Targets	Tubb4b	0.299438	0.647296	0.885085	0.188897	0.0530149
	All Targets	Tubb4a	0.878207	0.252077	0.717244	0.598467	0.144333
	All Targets	Tubb3	0.465539	0.697737	0.903092	0.156308	0.0442679
	All Targets	Tubb2b	0.746711	0.284814	0.736996	0.545439	0.132535
	All Targets	Tubal3	1.85438	0.040974	0.556316	1.38749	0.254678
	All Targets	Tuba4a	-1.08564	0.279923	0.732887	0.552962	0.134963
	All Targets	Tuba3b	0.913377	0.333277	0.7639	0.477194	0.116963
	All Targets	Tuba1b	-0.665034	0.387914	0.78228	0.411264	0.106638
	All Targets	Tuba1a	-0.930915	0.238978	0.711326	0.621641	0.147932
	All Targets	Ttyh3	0.410174	0.657324	0.890329	0.18222	0.0504493
	All Targets	Ttyh2	1.60394	0.113079	0.637895	0.946619	0.195251
	All Targets	Ttr	1.76604	0.190582	0.687324	0.719918	0.162839
	All Targets	Ttpal	1.04567	0.123894	0.643806	0.906951	0.191245
	All Targets	Ttpa	-0.0316102	0.975024	0.991927	0.0109849	0.00352029
	All Targets	Ttll7	0.728416	0.375942	0.778241	0.42488	0.108886
	All Targets	Ttll4	0.569298	0.559189	0.85402	0.252441	0.068532
	All Targets	Ttll2	0.819298	0.427927	0.80215	0.36863	0.0957447
	All Targets	Ttll12	0.540775	0.344513	0.769113	0.462795	0.11401
	All Targets	Ttll10	2.3901	0.0273538	0.516586	1.56298	0.286857
	All Targets	Ttll1	0.180952	0.938743	0.983449	0.0274531	0.00724835
	All Targets	Ttl	0.624446	0.454297	0.817227	0.34266	0.087657
	All Targets	Ttk	0.577193	0.603383	0.868553	0.219407	0.0612038
	All Targets	Tti2	0.641435	0.667035	0.893305	0.175852	0.0490004
	All Targets	Ttf1	-0.465874	0.666622	0.893292	0.17612	0.0490067
	All Targets	Ttc9c	0.329426	0.686808	0.899121	0.163165	0.0461816
	All Targets	Ttc9	-0.0253446	0.973397	0.991544	0.0117101	0.0036878
	All Targets	Ttc8	0.628791	0.592275	0.864642	0.227477	0.0631637
	All Targets	Ttc7b	0.214953	0.816193	0.943002	0.0882072	0.0254872
	All Targets	Ttc7	0.428148	0.272129	0.730172	0.565225	0.136575
	All Targets	Ttc6	1.82719	0.112034	0.637895	0.950652	0.195251
	All Targets	Ttc5	0.517137	0.5419	0.846059	0.266081	0.0725995
	All Targets	Ttc41	-0.425	0.723478	0.911234	0.140575	0.04037
	All Targets	Ttc4	0.235965	0.826138	0.946824	0.0829474	0.0237305
	All Targets	Ttc39c	0.534711	0.611237	0.87253	0.21379	0.0592198
	All Targets	Ttc39b	-0.075366	0.950286	0.986251	0.0221459	0.00601257
	All Targets	Ttc39a	-0.025694	0.942233	0.98476	0.0258415	0.0066697
	All Targets	Ttc38	0.666439	0.727176	0.912279	0.13836	0.0398722
	All Targets	Ttc37	-0.540794	0.453624	0.816804	0.343304	0.0878824
	All Targets	Ttc33	1.96588	0.0165964	0.474061	1.77999	0.324166
	All Targets	Ttc32	0.135056	0.884172	0.96725	0.0534632	0.0144611
	All Targets	Ttc30a2	1.38221	0.233981	0.709225	0.630819	0.149216
	All Targets	Ttc3	0.085724	0.913762	0.975545	0.0391671	0.0107526
	All Targets	Ttc23	0.572848	0.530165	0.84227	0.275589	0.0745487
	All Targets	Ttc22	1.86847	0.0772833	0.612525	1.11191	0.212876
	All Targets	Ttc19	-0.302122	0.473133	0.822971	0.325017	0.0846155
	All Targets	Ttc17	1.39202	0.154467	0.667019	0.811164	0.175862
	All Targets	Ttc16	0.965539	0.273657	0.730402	0.562793	0.136438
	All Targets	Ttc14	0.64489	0.345869	0.769158	0.461089	0.113984
	All Targets	Ttc13	0.174123	0.784789	0.930129	0.105247	0.031457
	All Targets	Ttc1	0.210369	0.707194	0.906487	0.150462	0.0426386
	All Targets	Ttbk2	0.682496	0.450066	0.816098	0.346724	0.0882577
	All Targets	Tstd3	0.989162	0.142166	0.663303	0.847203	0.178288
	All Targets	Tstd2	0.201428	0.82117	0.944672	0.0855671	0.0247189
	All Targets	Tstd1	0.793897	0.319185	0.758355	0.495957	0.120127
	All Targets	Tst	-0.135389	0.715417	0.909066	0.14544	0.0414046
	All Targets	Tssc4	-0.699717	0.360987	0.773181	0.442509	0.111719
	All Targets	Tsr3	0.347619	0.648486	0.885504	0.188099	0.0528093
	All Targets	Tsr2	-0.362115	0.708505	0.906828	0.149657	0.042475
	All Targets	Tsr1	-0.556517	0.608207	0.870963	0.215949	0.0600001
	All Targets	Tspyl5	1.13506	0.295373	0.74467	0.529629	0.128036
	All Targets	Tspyl3	0.827193	0.377406	0.779316	0.423191	0.108286
	All Targets	Tspyl2	0.101428	0.916023	0.976572	0.0380938	0.0102956
	All Targets	Tspyl1	0.810786	0.286515	0.738265	0.542852	0.131788
	All Targets	Tspo	0.391031	0.239918	0.711326	0.619938	0.147932
	All Targets	Tspan9	0.774446	0.39164	0.784308	0.407112	0.105514
	All Targets	Tspan8	1.18866	0.322274	0.759124	0.491775	0.119687
	All Targets	Tspan7	0.297115	0.488021	0.82753	0.311561	0.0822165
	All Targets	Tspan6	0.270687	0.703224	0.905337	0.152907	0.0431897
	All Targets	Tspan5	0.65994	0.592999	0.865137	0.226946	0.0629152
	All Targets	Tspan4	-0.403875	0.653914	0.888936	0.184479	0.0511296
	All Targets	Tspan33	1.60551	0.180309	0.684849	0.743984	0.164405
	All Targets	Tspan32	1.07285	0.871428	0.964003	0.0597686	0.0159216
	All Targets	Tspan31	-0.10275	0.749392	0.91965	0.125291	0.0363773
	All Targets	Tspan3	0.451581	0.510626	0.836432	0.291897	0.0775691
	All Targets	Tspan2	0.697964	0.617608	0.875604	0.209287	0.0576922
	All Targets	Tspan18	0.945112	0.357923	0.77284	0.446211	0.11191
	All Targets	Tspan17	1.27648	0.155525	0.667304	0.808201	0.175677
	All Targets	Tspan15	0.623705	0.357274	0.772763	0.446999	0.111954
	All Targets	Tspan14	-0.596497	0.0633921	0.59151	1.19796	0.228038
	All Targets	Tspan13	-0.228405	0.733097	0.914503	0.134838	0.0388151
	All Targets	Tspan12	0.0819048	0.9274	0.979643	0.0327331	0.00893218
	All Targets	Tspan1	1.80798	0.129418	0.649825	0.888006	0.187204
	All Targets	Tsnax	-0.442011	0.466649	0.821485	0.33101	0.0854002
	All Targets	Tsn	-0.554916	0.482215	0.825985	0.31676	0.083028
	All Targets	Tsku	-0.119424	0.921233	0.979044	0.0356307	0.00919774
	All Targets	Tshz3	1.09373	0.263147	0.722929	0.579802	0.140905
	All Targets	Tshz2	0.430952	0.707332	0.906487	0.150377	0.0426386
	All Targets	Tshz1	0.311884	0.751433	0.920182	0.12411	0.0361262
	All Targets	Tshr	1.15994	0.34246	0.769113	0.46539	0.11401
	All Targets	Tsga13	1.07719	0.279395	0.732821	0.553781	0.135002
	All Targets	Tsg101	-0.276754	0.62276	0.878241	0.205679	0.0563861
	All Targets	Tsfm	-1.14819	0.242221	0.712815	0.615787	0.147023
	All Targets	Tsen34	-0.137295	0.749771	0.91965	0.125071	0.0363773
	All Targets	Tsc22d4	0.476712	0.300373	0.747766	0.522339	0.126234
	All Targets	Tsc22d3	-0.390691	0.54883	0.849503	0.260562	0.070835
	All Targets	Tsc22d2	0.270201	0.552975	0.851872	0.257295	0.0696258
	All Targets	Tsc22d1	-0.145843	0.755851	0.921074	0.121564	0.0357052
	All Targets	Tsc2	0.417201	0.681634	0.897729	0.166449	0.0468549
	All Targets	Tsc1	0.913377	0.310289	0.752688	0.508234	0.123385
	All Targets	Trub2	1.12445	0.334475	0.764242	0.475636	0.116769
	All Targets	Trub1	0.158334	0.888541	0.967974	0.0513224	0.0141365
	All Targets	Trrap	0.14533	0.97248	0.99096	0.0121193	0.00394367
	All Targets	Trpv4	0.882205	0.430251	0.803627	0.366278	0.0949454
	All Targets	Trpv2	0.548872	0.540406	0.845609	0.26728	0.0728303
	All Targets	Trpt1	1.46554	0.196076	0.690266	0.707576	0.160983
	All Targets	Trpm7	-0.58092	0.449249	0.815626	0.347513	0.0885089
	All Targets	Trpm6	1.46554	0.139492	0.662526	0.855451	0.178797
	All Targets	Trpm5	0.298872	0.8031	0.938154	0.0952305	0.027726
	All Targets	Trpm4	1.72394	0.0302357	0.526563	1.51948	0.27855
	All Targets	Trpm1	1.21554	0.191033	0.687324	0.718891	0.162839
	All Targets	Trpc4ap	0.601342	0.39307	0.784852	0.40553	0.105212
	All Targets	Trpc3	1.86178	0.10023	0.623763	0.999002	0.20498
	All Targets	Trpc2	0.632205	0.552699	0.851771	0.257512	0.0696772
	All Targets	Trpc1	2.15618	0.0284162	0.521736	1.54643	0.282549
	All Targets	Trpa1	2.10402	0.076838	0.612525	1.11442	0.212876
	All Targets	Trp53inp2	1.8433	0.0058537	0.398922	2.23257	0.399112
	All Targets	Trp53inp1	0.701428	0.410563	0.793249	0.38662	0.10059
	All Targets	Trp53i11	0.275781	0.708643	0.906828	0.149573	0.042475
	All Targets	Trp53bp2	0.664266	0.121588	0.643806	0.915108	0.191245
	All Targets	Trp53bp1	2.30527	0.064672	0.595551	1.18928	0.225081
	All Targets	Trp53	-0.899072	0.208295	0.698828	0.681321	0.155629
	All Targets	Troap	0.605378	0.407659	0.791229	0.389703	0.101698
	All Targets	Trnt1	-0.916179	0.242224	0.712815	0.615783	0.147023
	All Targets	Trnau1ap	-0.806036	0.350664	0.771258	0.455109	0.1128
	All Targets	Trmu	0.950815	0.388968	0.78228	0.410086	0.106638
	All Targets	Trmt61a	-0.970332	0.404389	0.790096	0.3932	0.10232
	All Targets	Trmt6	0.741991	0.451143	0.816119	0.345686	0.0882464
	All Targets	Trmt44	1.75175	0.127533	0.647594	0.894376	0.188697
	All Targets	Trmt2b	0.85548	0.0933288	0.621387	1.02998	0.206638
	All Targets	Trmt2a	-0.364944	0.698005	0.903092	0.156141	0.0442679
	All Targets	Trmt1l	0.652631	0.4007	0.789802	0.397181	0.102482
	All Targets	Trmt13	-0.374646	0.742813	0.917982	0.12912	0.037166
	All Targets	Trmt12	0.569298	0.611508	0.872739	0.213598	0.0591158
	All Targets	Trmt112	-0.759486	0.323839	0.759746	0.489671	0.119332
	All Targets	Trmt11	0.00149732	0.998791	0.999433	0.000525312	0.000246531
	All Targets	Trmt10c	-0.0725705	0.945187	0.985184	0.0244821	0.0064825
	All Targets	Trmt10b	-0.124646	0.906683	0.972725	0.0425446	0.0120099
	All Targets	Trmt10a	-0.308887	0.756401	0.921319	0.121248	0.0355898
	All Targets	Trmt1	-1.47057	0.119774	0.642383	0.921637	0.192206
	All Targets	Trmo	1.07661	0.334184	0.763966	0.476014	0.116926
	All Targets	Trit1	0.433218	0.599195	0.867256	0.222432	0.0618525
	All Targets	Trir	-0.124897	0.811669	0.941275	0.0906213	0.0262836
	All Targets	Trip6	-0.341666	0.603431	0.868553	0.219372	0.0612038
	All Targets	Trip4	0.995217	0.187919	0.686882	0.726029	0.163118
	All Targets	Trip13	-0.983449	0.349086	0.771168	0.457068	0.112851
	All Targets	Trip12	-0.121526	0.838478	0.952198	0.0765085	0.0212726
	All Targets	Trip11	0.660576	0.436226	0.808093	0.360288	0.0925388
	All Targets	Trip10	0.0677433	0.891849	0.968875	0.0497088	0.0137321
	All Targets	Triobp	-0.206312	0.906457	0.972725	0.0426529	0.0120099
	All Targets	Trio	1.07957	0.123883	0.643806	0.906987	0.191245
	All Targets	Trim9	1.40994	0.150847	0.665601	0.821464	0.176786
	All Targets	Trim8	0.513357	0.3822	0.781116	0.41771	0.107284
	All Targets	Trim75	1.16053	0.188563	0.687009	0.724543	0.163038
	All Targets	Trim7	2.09682	0.126531	0.647262	0.897804	0.18892
	All Targets	Trim65	0.897738	0.637738	0.882078	0.195358	0.054493
	All Targets	Trim63	1.0313	0.448029	0.814978	0.348694	0.0888543
	All Targets	Trim62	2.1401	0.0310222	0.527525	1.50833	0.277757
	All Targets	Trim61	0.298872	0.81913	0.943999	0.0866472	0.0250283
	All Targets	Trim6	2.17859	0.0214579	0.501735	1.66841	0.299526
	All Targets	Trim59	-0.610902	0.53643	0.844131	0.270487	0.0735903
	All Targets	Trim56	2.66308	0.00195611	0.326166	2.70861	0.486562
	All Targets	Trim55	1.52503	0.140049	0.662923	0.853719	0.178537
	All Targets	Trim52	0.826607	0.401893	0.789802	0.395889	0.102482
	All Targets	Trim50	1.24386	0.238335	0.711326	0.622813	0.147932
	All Targets	Trim47	-0.63985	0.588323	0.864233	0.230384	0.0633692
	All Targets	Trim46	0.569298	0.601309	0.868275	0.220902	0.0613428
	All Targets	Trim44	1.01524	0.244328	0.714627	0.612027	0.14592
	All Targets	Trim41	0.740494	0.0264987	0.512733	1.57678	0.290109
	All Targets	Trim40	2.31635	0.133992	0.654695	0.872921	0.183961
	All Targets	Trim39	0.565884	0.48954	0.827933	0.310212	0.0820049
	All Targets	Trim37	-1.21554	0.135851	0.657006	0.866936	0.182431
	All Targets	Trim36	0.366101	0.934704	0.982111	0.0293261	0.00783942
	All Targets	Trim35	-0.316782	0.720481	0.910297	0.142378	0.0408167
	All Targets	Trim33	0.282804	0.633635	0.88092	0.198161	0.0550633
	All Targets	Trim32	0.458102	0.763336	0.924278	0.117285	0.0341974
	All Targets	Trim31	2.51169	0.029529	0.526232	1.52975	0.278823
	All Targets	Trim30d	1.61178	0.061854	0.590539	1.20863	0.228751
	All Targets	Trim30b	2.38221	0.0261622	0.512733	1.58233	0.290109
	All Targets	Trim30a	-0.152967	0.899616	0.971172	0.0459429	0.0127037
	All Targets	Trim3	0.982663	0.143239	0.66448	0.843939	0.177518
	All Targets	Trim29	-0.00728927	0.993964	0.998449	0.0026293	0.00067406
	All Targets	Trim28	-1.17026	0.0396735	0.556316	1.4015	0.254678
	All Targets	Trim27	-0.0267427	0.948125	0.985531	0.0231346	0.00632987
	All Targets	Trim26	0.256825	0.667344	0.893382	0.17565	0.0489629
	All Targets	Trim25	1.79345	0.00383557	0.393008	2.41617	0.405598
	All Targets	Trim24	0.581763	0.12416	0.644531	0.906018	0.190756
	All Targets	Trim23	0.544872	0.499286	0.832269	0.30165	0.0797363
	All Targets	Trim21	0.902631	0.372399	0.776178	0.428991	0.110039
	All Targets	Trim2	0.573144	0.592434	0.864642	0.22736	0.0631637
	All Targets	Trim16	1.33446	0.0688487	0.606695	1.1621	0.21703
	All Targets	Trim15	1.38608	0.378068	0.77988	0.42243	0.107972
	All Targets	Trim14	1.32084	0.100218	0.623763	0.999052	0.20498
	All Targets	Trim13	0.311861	0.752742	0.920189	0.123354	0.0361231
	All Targets	Trim12a	2.7884	0.00132491	0.299707	2.87781	0.523303
	All Targets	Trim11	0.548519	0.54596	0.848713	0.262839	0.071239
	All Targets	Trib3	0.697033	0.551285	0.850916	0.258624	0.0701135
	All Targets	Trib2	0.382205	0.712499	0.908283	0.147216	0.0417788
	All Targets	Trib1	0.415556	0.480144	0.825146	0.318629	0.0834691
	All Targets	Triap1	0.68418	0.475132	0.823734	0.323186	0.0842129
	All Targets	Trhr2	1.16053	0.339209	0.767819	0.469533	0.114741
	All Targets	Trgc1	0.993859	0.379662	0.780257	0.420603	0.107762
	All Targets	Trf	0.541042	0.493357	0.82896	0.306839	0.0814664
	All Targets	Trex2	0.0237486	0.979814	0.993127	0.00885616	0.00299523
	All Targets	Trex1	1.21839	0.240023	0.711326	0.619748	0.147932
	All Targets	Treml4	0.973433	0.331284	0.762992	0.479799	0.11748
	All Targets	Trem3	0.329458	0.954621	0.987721	0.0201692	0.00536582
	All Targets	Trem2	0.726285	0.483386	0.826238	0.315706	0.0828951
	All Targets	Trem1	-0.201128	0.894015	0.969457	0.0486553	0.0134716
	All Targets	Treh	0.36463	0.717555	0.909066	0.144145	0.0414046
	All Targets	Trdmt1	0.637908	0.410176	0.792928	0.38703	0.100766
	All Targets	Trdc	1.3789	0.174349	0.682674	0.758582	0.165787
	All Targets	Trbc1	0.521595	0.652068	0.887696	0.185707	0.051736
	All Targets	Trappc9	0.769909	0.122889	0.643806	0.910488	0.191245
	All Targets	Trappc8	-0.183289	0.516861	0.838515	0.286626	0.076489
	All Targets	Trappc6b	0.558343	0.152239	0.665601	0.817473	0.176786
	All Targets	Trappc6a	0.358756	0.715021	0.909066	0.145681	0.0414046
	All Targets	Trappc5	0.326607	0.502148	0.833617	0.299168	0.0790334
	All Targets	Trappc4	0.176579	0.758344	0.922289	0.120134	0.0351329
	All Targets	Trappc3	-0.0533039	0.989755	0.996638	0.00447234	0.0014625
	All Targets	Trappc2l	0.349114	0.56481	0.856281	0.248098	0.0673837
	All Targets	Trappc2	-0.182744	0.852383	0.957063	0.0693653	0.0190596
	All Targets	Trappc14	1.49389	0.0251078	0.510806	1.60019	0.291744
	All Targets	Trappc13	0.351158	0.607958	0.870942	0.216127	0.0600107
	All Targets	Trappc12	0.463361	0.782462	0.929136	0.106537	0.0319206
	All Targets	Trappc11	0.0336048	0.957841	0.98841	0.0187065	0.00506279
	All Targets	Trappc10	-0.427127	0.295827	0.744878	0.528963	0.127915
	All Targets	Trappc1	0.537435	0.24834	0.716069	0.604954	0.145045
	All Targets	Trap1	-0.275397	0.697504	0.903092	0.156453	0.0442679
	All Targets	Tram2	0.0864227	0.904277	0.972039	0.0436987	0.0123165
	All Targets	Tram1	0.33107	0.383228	0.781116	0.416543	0.107284
	All Targets	Trak2	1.10493	0.261798	0.722644	0.582034	0.141076
	All Targets	Trak1	0.804165	0.20261	0.695791	0.693338	0.157521
	All Targets	Traip	0.413377	0.63926	0.882443	0.194322	0.0543132
	All Targets	Trafd1	0.369385	0.289476	0.740048	0.538387	0.13074
	All Targets	Traf7	-0.348938	0.163423	0.675342	0.786686	0.170476
	All Targets	Traf6	1.47565	0.00175651	0.319937	2.75535	0.494936
	All Targets	Traf4	0.126337	0.539241	0.845201	0.268217	0.0730399
	All Targets	Traf3ip3	1.61463	0.0601792	0.587721	1.22055	0.230829
	All Targets	Traf3ip2	0.312582	0.167625	0.679683	0.77566	0.167693
	All Targets	Traf3ip1	-0.324091	0.782637	0.929139	0.10644	0.0319191
	All Targets	Traf3	-0.191602	0.701096	0.904512	0.154223	0.0435858
	All Targets	Traf2	-0.240456	0.730042	0.913748	0.136652	0.0391734
	All Targets	Traf1	0.278446	0.784299	0.9299	0.105518	0.0315636
	All Targets	Tradd	1.10219	0.220835	0.700299	0.655931	0.154717
	All Targets	Trac	0.0970331	0.931444	0.981525	0.0308432	0.00809878
	All Targets	Trabd2b	0.683803	0.366421	0.773604	0.43602	0.111482
	All Targets	Trabd	0.0369673	0.671416	0.895351	0.173009	0.0480067
	All Targets	Tra2b	-0.53376	0.113745	0.638108	0.944069	0.195106
	All Targets	Tra2a	0.263103	0.565191	0.856282	0.247805	0.0673832
	All Targets	Tpx2	-2.36963	0.0266376	0.512733	1.5745	0.290109
	All Targets	Tpte	1.41053	0.209181	0.698828	0.679477	0.155629
	All Targets	Tpt1	0.258348	0.479369	0.825146	0.31933	0.0834691
	All Targets	Tpst2	1.34762	0.180593	0.684849	0.743299	0.164405
	All Targets	Tpst1	-0.639369	0.500384	0.832805	0.300697	0.0794566
	All Targets	Tpsg1	1.18037	0.27198	0.729911	0.565463	0.13673
	All Targets	Tprn	0.68539	0.125517	0.646557	0.901296	0.189393
	All Targets	Tprkb	-0.0330035	0.921233	0.979044	0.0356303	0.00919774
	All Targets	Tprgl	0.658184	0.127258	0.647594	0.895314	0.188697
	All Targets	Tpra1	1.13374	0.211612	0.698828	0.674459	0.155629
	All Targets	Tpr	-0.507274	0.585426	0.863241	0.232528	0.0638682
	All Targets	Tppp3	1.07719	0.321822	0.759124	0.492384	0.119687
	All Targets	Tppp	0.902631	0.36882	0.774912	0.433185	0.110748
	All Targets	Tpp2	-0.544064	0.274177	0.730405	0.561969	0.136436
	All Targets	Tpp1	0.0755573	0.929273	0.980629	0.0318569	0.00849539
	All Targets	Tpmt	1.09053	0.391311	0.784131	0.407478	0.105611
	All Targets	Tpm4	-0.641815	0.152785	0.66609	0.815919	0.176467
	All Targets	Tpm3	-0.0894678	0.882035	0.966873	0.0545141	0.0146306
	All Targets	Tpm2	0.71366	0.162203	0.674642	0.789942	0.170927
	All Targets	Tpm1	0.629846	0.561614	0.85489	0.250562	0.0680898
	All Targets	Tpk1	1.62731	0.171641	0.681837	0.765378	0.166319
	All Targets	Tpi1	1.30675	0.156074	0.667968	0.806671	0.175244
	All Targets	Tph2	0.882205	0.391099	0.783818	0.407714	0.105785
	All Targets	Tph1	-0.740758	0.475426	0.823802	0.322917	0.0841772
	All Targets	Tpgs2	0.2597	0.774746	0.927254	0.110841	0.0328013
	All Targets	Tpgs1	-0.303698	0.655709	0.889909	0.183289	0.0506543
	All Targets	Tpd52l2	0.258693	0.746923	0.919379	0.126724	0.0365053
	All Targets	Tpd52l1	0.822848	0.40553	0.790413	0.391977	0.102146
	All Targets	Tpd52	1.29605	0.000170653	0.209013	3.76789	0.679827
	All Targets	Tpcn2	1.13413	0.127307	0.647594	0.895147	0.188697
	All Targets	Tpcn1	0.942652	0.0310946	0.527525	1.50732	0.277757
	All Targets	Tpbpb	1.2813	0.509425	0.836294	0.29292	0.077641
	All Targets	Tpbpa	1.02845	0.318739	0.758121	0.496565	0.120261
	All Targets	Tpbgl	1.46554	0.161936	0.674642	0.790657	0.170927
	All Targets	Tpbg	2.66842	0.00620174	0.4051	2.20749	0.392438
	All Targets	Tox4	0.216348	0.623813	0.878722	0.204946	0.0561483
	All Targets	Tox3	0.524819	0.478472	0.824663	0.320144	0.0837237
	All Targets	Tox2	-0.0350471	0.96172	0.989231	0.0169514	0.00470217
	All Targets	Tox	0.947033	0.345859	0.769158	0.461101	0.113984
	All Targets	Tor4a	-0.572474	0.307745	0.751019	0.51181	0.124349
	All Targets	Tor3a	0.148631	0.909578	0.973804	0.04116	0.0115284
	All Targets	Tor2a	0.872094	0.259222	0.720254	0.586328	0.142514
	All Targets	Tor1b	-0.233449	0.833209	0.950523	0.079246	0.0220375
	All Targets	Tor1aip2	0.762871	0.314212	0.755585	0.502777	0.121717
	All Targets	Tor1aip1	0.2602	0.635414	0.881491	0.196943	0.0547821
	All Targets	Tor1a	0.525364	0.30746	0.750948	0.512212	0.12439
	All Targets	Topors	0.722089	0.21419	0.698828	0.669201	0.155629
	All Targets	Topbp1	-0.829234	0.352643	0.771258	0.452664	0.1128
	All Targets	Top3b	-0.0253446	0.974897	0.991927	0.0110414	0.00352029
	All Targets	Top3a	0.614841	0.367959	0.774635	0.434201	0.110903
	All Targets	Top2b	0.242065	0.599946	0.867527	0.221888	0.061717
	All Targets	Top2a	-2.42855	0.0103808	0.429796	1.98377	0.366738
	All Targets	Top1mt	-1.08092	0.180534	0.684849	0.74344	0.164405
	All Targets	Top1	-0.24978	0.866512	0.96306	0.0622256	0.0163468
	All Targets	Tonsl	0.278093	0.839969	0.953198	0.0757366	0.020817
	All Targets	Tomm70a	-1.03439	0.22712	0.703947	0.643745	0.15246
	All Targets	Tomm7	-1.07704	0.0978601	0.621597	1.00939	0.206491
	All Targets	Tomm6	-0.640825	0.162141	0.674642	0.790106	0.170927
	All Targets	Tomm5	-2.32948	0.000646065	0.244019	3.18972	0.612576
	All Targets	Tomm40l	0.105334	0.886399	0.967685	0.0523705	0.014266
	All Targets	Tomm40	-1.71183	0.0241294	0.505854	1.61745	0.295974
	All Targets	Tomm34	0.355453	0.609586	0.871375	0.214965	0.0597947
	All Targets	Tomm22	0.107633	0.979751	0.993127	0.00888434	0.00299523
	All Targets	Tomm20	-0.471572	0.437307	0.808707	0.359213	0.0922087
	All Targets	Tom1l2	1.88034	0.00284651	0.376327	2.54569	0.424434
	All Targets	Tom1l1	0.838887	0.0672991	0.601957	1.17199	0.220434
	All Targets	Tom1	1.42964	0.198893	0.693555	0.70138	0.158919
	All Targets	Tollip	-0.0984717	0.942924	0.98476	0.0255235	0.0066697
	All Targets	Togaram2	0.238816	0.833547	0.950601	0.0790701	0.0220017
	All Targets	Togaram1	-0.0378758	0.859163	0.959151	0.0659245	0.0181131
	All Targets	Toe1	0.155483	0.889559	0.968251	0.0508253	0.0140122
	All Targets	Tob2	0.407003	0.687323	0.899477	0.162839	0.0460097
	All Targets	Tob1	1.23505	0.158539	0.671551	0.799864	0.172921
	All Targets	Tns4	1.8458	0.22743	0.704358	0.643151	0.152206
	All Targets	Tns3	1.17469	0.0955623	0.621387	1.01971	0.206638
	All Targets	Tns2	-0.0769427	0.794266	0.934032	0.100034	0.0296382
	All Targets	Tns1	-0.16186	0.85588	0.958457	0.067587	0.0184272
	All Targets	Tnrc6c	0.591267	0.53435	0.844057	0.272174	0.0736281
	All Targets	Tnrc6b	0.201312	0.602738	0.868553	0.219871	0.0612038
	All Targets	Tnrc6a	0.289884	0.695011	0.902465	0.158008	0.0445694
	All Targets	Tnrc18	0.619163	0.418858	0.79587	0.377933	0.099158
	All Targets	Tnr	0.46839	0.707242	0.906487	0.150432	0.0426386
	All Targets	Tnpo3	-0.288214	0.512895	0.836847	0.289971	0.0773537
	All Targets	Tnpo2	-0.394172	0.379452	0.780257	0.420843	0.107762
	All Targets	Tnpo1	-0.0965542	0.745263	0.91852	0.12769	0.0369112
	All Targets	Tnni3	0.798872	0.419338	0.79605	0.377436	0.0990597
	All Targets	Tnni2	0.720196	0.442822	0.811734	0.353771	0.0905864
	All Targets	Tnni1	0.778446	0.461323	0.819855	0.335994	0.0862628
	All Targets	Tnnc2	0.735965	0.470367	0.822268	0.327563	0.0849867
	All Targets	Tnnc1	1.6401	0.198635	0.69355	0.701944	0.158922
	All Targets	Tnn	0.402631	0.729268	0.913461	0.137113	0.0393101
	All Targets	Tnmd	1.32285	0.345385	0.769158	0.461697	0.113984
	All Targets	Tnks2	-0.4414	0.412339	0.794151	0.384745	0.100097
	All Targets	Tnks1bp1	0.0388465	0.926044	0.979643	0.0333685	0.00893218
	All Targets	Tnks	1.4861	0.0603638	0.587721	1.21922	0.230829
	All Targets	Tnk2	-0.438711	0.73037	0.913859	0.136457	0.039121
	All Targets	Tnk1	1.19588	0.117333	0.639952	0.930579	0.193853
	All Targets	Tnip3	1.06744	0.204047	0.69737	0.690269	0.156537
	All Targets	Tnip2	0.682621	0.537737	0.844541	0.26943	0.073379
	All Targets	Tnip1	1.40546	0.0117568	0.44088	1.92971	0.355679
	All Targets	Tnik	0.70799	0.492071	0.828587	0.307972	0.0816619
	All Targets	Tnfsfm13	-0.152381	0.877548	0.965975	0.056729	0.0150343
	All Targets	Tnfsf9	0.786466	0.394087	0.785876	0.404408	0.104646
	All Targets	Tnfsf8	1.0693	0.385798	0.782024	0.413639	0.10678
	All Targets	Tnfsf14	0.735965	0.504812	0.833864	0.296871	0.078905
	All Targets	Tnfsf13b	0.700792	0.568883	0.857082	0.244977	0.0669774
	All Targets	Tnfsf13	0.450792	0.631392	0.879722	0.199701	0.0556548
	All Targets	Tnfsf10	1.3193	0.162378	0.674677	0.789473	0.170904
	All Targets	Tnfrsf9	0.385056	0.728722	0.913157	0.137438	0.0394548
	All Targets	Tnfrsf4	0.992366	0.335368	0.765052	0.474478	0.116309
	All Targets	Tnfrsf26	0.945112	0.383568	0.781116	0.416157	0.107284
	All Targets	Tnfrsf23	1.26988	0.147553	0.665601	0.831052	0.176786
	All Targets	Tnfrsf21	1.45814	0.0474142	0.568164	1.32409	0.245527
	All Targets	Tnfrsf1b	-0.785839	0.103841	0.626051	0.98363	0.20339
	All Targets	Tnfrsf1a	0.474586	0.426491	0.801138	0.37009	0.0962926
	All Targets	Tnfrsf19	1.19511	0.338106	0.767265	0.470948	0.115054
	All Targets	Tnfrsf18	1.54887	0.147068	0.665601	0.832481	0.176786
	All Targets	Tnfrsf14	0.298872	0.719934	0.910221	0.142707	0.040853
	All Targets	Tnfrsf13c	1.55677	0.102768	0.626051	0.988143	0.20339
	All Targets	Tnfrsf12a	-0.9835	0.647062	0.885085	0.189054	0.0530149
	All Targets	Tnfrsf11a	0.168744	0.634894	0.881491	0.197298	0.0547821
	All Targets	Tnfrsf10b	-0.407875	0.57909	0.860935	0.237254	0.0650297
	All Targets	Tnfaip8l1	0.213806	0.742929	0.917982	0.129052	0.037166
	All Targets	Tnfaip8	0.193619	0.867028	0.96306	0.0619668	0.0163468
	All Targets	Tnfaip6	-1.06393	0.334327	0.764044	0.475828	0.116881
	All Targets	Tnfaip3	-0.31452	0.728064	0.912683	0.137831	0.0396802
	All Targets	Tnfaip2	-0.106665	0.942955	0.98476	0.0255089	0.0066697
	All Targets	Tnfaip1	0.290516	0.776206	0.927463	0.110023	0.0327035
	All Targets	Tnf	2.13861	0.0715631	0.607957	1.14531	0.216127
	All Targets	Tnc	-0.860827	0.379506	0.780257	0.420781	0.107762
	All Targets	Tmx4	0.574256	0.603209	0.868553	0.219532	0.0612038
	All Targets	Tmx3	0.0130769	0.926494	0.979643	0.0331572	0.00893218
	All Targets	Tmx2	-0.418373	0.511803	0.836847	0.290897	0.0773537
	All Targets	Tmx1	-0.0131502	0.804016	0.938314	0.0947354	0.0276519
	All Targets	Tmub2	0.0309933	0.914454	0.975712	0.038838	0.0106783
	All Targets	Tmub1	0.745381	0.305095	0.749863	0.515564	0.125018
	All Targets	Tmtc4	0.330044	0.725886	0.911956	0.139131	0.0400263
	All Targets	Tmtc3	0.180952	0.859783	0.959552	0.0656112	0.0179317
	All Targets	Tmtc2	1.00855	0.100799	0.623763	0.996544	0.20498
	All Targets	Tmsb4x	0.813316	0.0942138	0.621387	1.02589	0.206638
	All Targets	Tmsb15b1	1.10778	0.263327	0.722929	0.579505	0.140905
	All Targets	Tmsb10	0.911869	0.21359	0.698828	0.670419	0.155629
	All Targets	Tmprss9	1.57285	0.192156	0.68848	0.716345	0.162109
	All Targets	Tmprss7	0.798872	0.487389	0.827044	0.312125	0.0824713
	All Targets	Tmprss4	1.47487	0.0409098	0.556316	1.38817	0.254678
	All Targets	Tmprss3	0.235965	0.812869	0.941433	0.0899794	0.0262104
	All Targets	Tmprss2	0.407519	0.588627	0.864233	0.23016	0.0633692
	All Targets	Tmprss12	0.700815	0.450554	0.816098	0.346253	0.0882577
	All Targets	Tmprss11f	1.0313	0.308309	0.75112	0.511014	0.12429
	All Targets	Tmprss11d	1.07285	0.630244	0.879066	0.200491	0.0559787
	All Targets	Tmppe	0.895803	0.286059	0.738216	0.543545	0.131816
	All Targets	Tmpo	-2.16458	0.0234347	0.505854	1.63014	0.295974
	All Targets	Tmod4	0.959273	0.36032	0.773181	0.443312	0.111719
	All Targets	Tmod3	0.0774579	0.877696	0.965975	0.0566559	0.0150343
	All Targets	Tmod2	0.347033	0.749255	0.91965	0.125371	0.0363773
	All Targets	Tmod1	1.80677	0.103622	0.626051	0.984549	0.20339
	All Targets	Tmlhe	0.69688	0.158958	0.672016	0.798719	0.172621
	All Targets	Tmigd1	3.37009	0.0873436	0.619294	1.05877	0.208103
	All Targets	Tmie	0.827193	0.425949	0.80101	0.370642	0.0963619
	All Targets	Tmf1	0.25856	0.466827	0.821485	0.330844	0.0854002
	All Targets	Tmem9b	1.11136	0.0387163	0.556316	1.41211	0.254678
	All Targets	Tmem98	0.371473	0.329374	0.762792	0.482311	0.117594
	All Targets	Tmem97	-1.74367	0.0117193	0.440652	1.9311	0.355905
	All Targets	Tmem95	0.597033	0.465535	0.821205	0.332047	0.0855484
	All Targets	Tmem94	0.948944	0.162114	0.674642	0.790179	0.170927
	All Targets	Tmem92	1.02293	0.193104	0.688661	0.714209	0.161994
	All Targets	Tmem91	2.34682	0.103191	0.626051	0.986359	0.20339
	All Targets	Tmem9	0.5266	0.780159	0.928398	0.107817	0.0322659
	All Targets	Tmem8b	1.43826	0.151266	0.665601	0.82026	0.176786
	All Targets	Tmem89	0.973433	0.324535	0.76035	0.488739	0.118986
	All Targets	Tmem88b	0.868045	0.444672	0.813105	0.351961	0.0898531
	All Targets	Tmem88	0.370896	0.764997	0.924761	0.11634	0.0339703
	All Targets	Tmem87b	0.201592	0.541812	0.846059	0.266151	0.0725995
	All Targets	Tmem87a	1.02021	0.139492	0.662526	0.855452	0.178797
	All Targets	Tmem86a	0.827193	0.450232	0.816098	0.346563	0.0882577
	All Targets	Tmem82	2.08455	0.00553134	0.398922	2.25717	0.399112
	All Targets	Tmem81	1.62658	0.0550886	0.578019	1.25894	0.238058
	All Targets	Tmem80	0.944549	0.365544	0.773604	0.437061	0.111482
	All Targets	Tmem79	0.267137	0.6725	0.895351	0.172308	0.0480067
	All Targets	Tmem74	0.882205	0.333593	0.7639	0.476783	0.116963
	All Targets	Tmem70	-0.509263	0.540762	0.845824	0.266994	0.0727199
	All Targets	Tmem69	-0.340412	0.701366	0.904687	0.154055	0.0435017
	All Targets	Tmem68	0.176255	0.687898	0.899547	0.162476	0.0459761
	All Targets	Tmem67	0.447964	0.645826	0.884628	0.189885	0.0532393
	All Targets	Tmem65	0.880922	0.153219	0.666314	0.814688	0.176321
	All Targets	Tmem64	0.0165511	0.954831	0.987732	0.0200734	0.00536087
	All Targets	Tmem63b	0.56484	0.22131	0.70049	0.654999	0.154598
	All Targets	Tmem63a	0.175524	0.684291	0.898627	0.164759	0.0464207
	All Targets	Tmem62	1.24045	0.147589	0.665601	0.830946	0.176786
	All Targets	Tmem61	1.60551	0.0498237	0.572309	1.30256	0.242369
	All Targets	Tmem60	0.674459	0.302211	0.748457	0.519689	0.125833
	All Targets	Tmem59	0.310516	0.594572	0.865373	0.225796	0.0627967
	All Targets	Tmem54	1.00424	0.209994	0.698828	0.677792	0.155629
	All Targets	Tmem53	0.155483	0.896858	0.97035	0.0472763	0.0130715
	All Targets	Tmem52b	1.66053	0.161503	0.674374	0.79182	0.171099
	All Targets	Tmem51	0.0852893	0.952032	0.986804	0.0213487	0.00576891
	All Targets	Tmem50b	0.138237	0.559655	0.854281	0.252079	0.0683993
	All Targets	Tmem50a	-0.118932	0.773269	0.927221	0.111669	0.0328169
	All Targets	Tmem45b	1.78043	0.0148751	0.463607	1.82754	0.33385
	All Targets	Tmem45a2	1.24613	0.116232	0.63932	0.934676	0.194282
	All Targets	Tmem43	0.440182	0.500548	0.832805	0.300554	0.0794566
	All Targets	Tmem42	2.33509	0.0235116	0.505854	1.62872	0.295974
	All Targets	Tmem41b	0.23147	0.740666	0.916687	0.130378	0.0377789
	All Targets	Tmem41a	0.673193	0.461492	0.819855	0.335836	0.0862628
	All Targets	Tmem39b	0.441113	0.657497	0.890329	0.182106	0.0504493
	All Targets	Tmem39a	0.0969701	0.853954	0.957447	0.0685653	0.0188851
	All Targets	Tmem38b	0.656233	0.343632	0.769113	0.463907	0.11401
	All Targets	Tmem37	1.0505	0.18934	0.687009	0.722758	0.163038
	All Targets	Tmem35b	0.783218	0.55908	0.853994	0.252526	0.0685452
	All Targets	Tmem33	-0.736324	0.1678	0.679683	0.775209	0.167693
	All Targets	Tmem30c	0.801723	0.415623	0.795675	0.3813	0.0992643
	All Targets	Tmem30b	0.822402	0.268201	0.727427	0.571539	0.138211
	All Targets	Tmem30a	0.440413	0.284402	0.736882	0.546067	0.132602
	All Targets	Tmem273	0.548872	0.655456	0.88981	0.183456	0.0507029
	All Targets	Tmem270	0.778093	0.284502	0.736996	0.545914	0.132535
	All Targets	Tmem268	1.24958	0.0787478	0.612525	1.10376	0.212876
	All Targets	Tmem267	0.358842	0.748751	0.91965	0.125662	0.0363773
	All Targets	Tmem266	0.447964	0.684866	0.899031	0.164395	0.0462255
	All Targets	Tmem265	1.21839	0.219474	0.69968	0.658617	0.1551
	All Targets	Tmem263	0.757457	0.287198	0.738682	0.541819	0.131542
	All Targets	Tmem260	2.15922	0.0106357	0.429796	1.97324	0.366738
	All Targets	Tmem259	0.0708609	0.847234	0.956025	0.0719968	0.0195305
	All Targets	Tmem258	-0.0211698	0.947959	0.985531	0.0232105	0.00632987
	All Targets	Tmem256	-0.207009	0.539157	0.845164	0.268285	0.0730592
	All Targets	Tmem254a	0.269988	0.552869	0.851805	0.257378	0.0696596
	All Targets	Tmem253	2.20487	0.0054941	0.398922	2.2601	0.399112
	All Targets	Tmem252	-1.61498	0.0935923	0.621387	1.02876	0.206638
	All Targets	Tmem251	-1.03432	0.0973509	0.621387	1.01166	0.206638
	All Targets	Tmem248	-0.862741	0.0264999	0.512733	1.57676	0.290109
	All Targets	Tmem245	1.59135	0.0733069	0.609408	1.13486	0.215092
	All Targets	Tmem243	1.57262	0.141898	0.663303	0.848025	0.178288
	All Targets	Tmem242	-0.21696	0.678574	0.897152	0.168403	0.0471337
	All Targets	Tmem241	1.29887	0.158788	0.672016	0.799182	0.172621
	All Targets	Tmem238l	2.66376	0.00725346	0.4051	2.13945	0.392438
	All Targets	Tmem238	0.830044	0.297794	0.746347	0.526084	0.127059
	All Targets	Tmem237	0.0296679	0.97024	0.990213	0.0131208	0.0042714
	All Targets	Tmem236	2.98811	0.00156422	0.306645	2.8057	0.513365
	All Targets	Tmem234	0.141808	0.785086	0.930129	0.105083	0.031457
	All Targets	Tmem230	1.32284	0.168085	0.679683	0.774471	0.167693
	All Targets	Tmem229b	0.450815	0.697588	0.903092	0.156401	0.0442679
	All Targets	Tmem229a	2.15618	0.0392863	0.556316	1.40576	0.254678
	All Targets	Tmem223	0.298872	0.535599	0.844131	0.27116	0.0735903
	All Targets	Tmem222	0.0773908	0.981912	0.99396	0.00792725	0.00263091
	All Targets	Tmem220	1.69796	0.0534558	0.576687	1.27201	0.23906
	All Targets	Tmem219	0.0212421	0.975309	0.992051	0.0108579	0.0034661
	All Targets	Tmem218	-0.0491849	0.952337	0.98696	0.0212094	0.00570065
	All Targets	Tmem216	-0.506726	0.656601	0.890227	0.182698	0.0504992
	All Targets	Tmem215	0.965539	0.406435	0.791023	0.391009	0.101811
	All Targets	Tmem214	1.15701	0.235596	0.70992	0.627833	0.14879
	All Targets	Tmem209	-1.34881	0.139621	0.66267	0.855048	0.178702
	All Targets	Tmem208	-0.408227	0.123362	0.643806	0.908819	0.191245
	All Targets	Tmem205	0.693483	0.323809	0.759746	0.489711	0.119332
	All Targets	Tmem204	0.152631	0.882649	0.966976	0.0542121	0.0145843
	All Targets	Tmem203	0.650175	0.561145	0.854632	0.250925	0.068221
	All Targets	Tmem201	-1.22014	0.213632	0.698828	0.670333	0.155629
	All Targets	Tmem200c	0.0932603	0.655423	0.88981	0.183478	0.0507029
	All Targets	Tmem200b	1.52069	0.0828681	0.618534	1.08161	0.208636
	All Targets	Tmem199	-1.02876	0.252436	0.717244	0.597848	0.144333
	All Targets	Tmem198b	1.07399	0.389112	0.78228	0.409925	0.106638
	All Targets	Tmem198	1.88221	0.0395926	0.556316	1.40239	0.254678
	All Targets	Tmem192	0.913075	0.182082	0.684849	0.739734	0.164405
	All Targets	Tmem191c	0.882205	0.324817	0.76035	0.488362	0.118986
	All Targets	Tmem19	2.19674	0.0232463	0.505854	1.63365	0.295974
	All Targets	Tmem189	0.428133	0.606401	0.870466	0.21724	0.0602483
	All Targets	Tmem186	0.228395	0.854586	0.957773	0.0682441	0.0187374
	All Targets	Tmem185b	0.0332179	0.969816	0.990213	0.0133105	0.0042714
	All Targets	Tmem185a	-0.67686	0.302096	0.748457	0.519855	0.125833
	All Targets	Tmem184c	-0.187214	0.837733	0.951737	0.0768946	0.0214828
	All Targets	Tmem184b	1.35902	0.106669	0.630439	0.971962	0.200357
	All Targets	Tmem184a	1.16215	0.24708	0.714775	0.607163	0.14583
	All Targets	Tmem183a	0.807081	0.225567	0.703367	0.646724	0.152818
	All Targets	Tmem182	1.46554	0.212722	0.698828	0.672187	0.155629
	All Targets	Tmem181a	1.02631	0.0377374	0.556316	1.42323	0.254678
	All Targets	Tmem18	1.38325	0.300071	0.747766	0.522777	0.126234
	All Targets	Tmem179b	0.108365	0.90171	0.971497	0.0449333	0.0125583
	All Targets	Tmem178b	1.27845	0.196843	0.691277	0.705881	0.160348
	All Targets	Tmem178	1.72194	0.187854	0.686882	0.72618	0.163118
	All Targets	Tmem177	1.5757	0.248403	0.716106	0.604843	0.145023
	All Targets	Tmem176b	-0.802222	0.345397	0.769158	0.461681	0.113984
	All Targets	Tmem176a	-0.299904	0.522601	0.840323	0.28183	0.0755536
	All Targets	Tmem175	0.962124	0.548228	0.849227	0.261039	0.0709763
	All Targets	Tmem171	2.45848	0.0482202	0.569835	1.31677	0.244251
	All Targets	Tmem170b	1.46717	0.0677371	0.604002	1.16917	0.218962
	All Targets	Tmem170	0.784126	0.389397	0.782317	0.409608	0.106617
	All Targets	Tmem17	1.90618	0.172095	0.682111	0.764231	0.166145
	All Targets	Tmem168	0.774946	0.0797556	0.612525	1.09824	0.212876
	All Targets	Tmem167b	0.687909	0.356748	0.772188	0.447638	0.112277
	All Targets	Tmem167	-0.627961	0.148218	0.665601	0.8291	0.176786
	All Targets	Tmem165	0.235069	0.700342	0.904281	0.15469	0.0436967
	All Targets	Tmem164	0.507884	0.476769	0.824436	0.321692	0.083843
	All Targets	Tmem161b	0.33692	0.58209	0.861851	0.23501	0.0645679
	All Targets	Tmem161a	0.36015	0.673444	0.895351	0.171698	0.0480067
	All Targets	Tmem160	0.948296	0.0551818	0.578019	1.2582	0.238058
	All Targets	Tmem159	0.162447	0.80669	0.939146	0.0932936	0.0272671
	All Targets	Tmem156	0.715539	0.447389	0.81457	0.349314	0.0890714
	All Targets	Tmem154	0.700815	0.46334	0.820703	0.3341	0.0858141
	All Targets	Tmem151b	1.99386	0.0495388	0.572308	1.30505	0.24237
	All Targets	Tmem150b	1.32026	0.216825	0.698828	0.663891	0.155629
	All Targets	Tmem14c	-0.360492	0.132504	0.653561	0.877772	0.184714
	All Targets	Tmem147	-1.47839	0.0107838	0.429796	1.96723	0.366738
	All Targets	Tmem144	1.40618	0.275	0.730469	0.560667	0.136398
	All Targets	Tmem143	1.38861	0.0861583	0.619294	1.0647	0.208103
	All Targets	Tmem141	0.406181	0.656021	0.890048	0.183082	0.0505866
	All Targets	Tmem140	2.01298	0.14736	0.665601	0.831622	0.176786
	All Targets	Tmem139	1.4686	0.113477	0.637895	0.94509	0.195251
	All Targets	Tmem135	0.0265773	0.972831	0.991063	0.0119624	0.00389885
	All Targets	Tmem134	0.351742	0.402451	0.789802	0.395287	0.102482
	All Targets	Tmem132c	1.46554	0.25403	0.717928	0.595116	0.143919
	All Targets	Tmem132a	0.451378	0.630563	0.879352	0.200272	0.0558371
	All Targets	Tmem131l	0.235965	0.82117	0.944672	0.085567	0.0247189
	All Targets	Tmem131	1.08388	0.0896641	0.619294	1.04738	0.208103
	All Targets	Tmem129	1.07034	0.321425	0.759124	0.49292	0.119687
	All Targets	Tmem128	0.144913	0.754658	0.920675	0.12225	0.0358935
	All Targets	Tmem127	1.19722	0.0404776	0.556316	1.39279	0.254678
	All Targets	Tmem126b	0.161861	0.981465	0.993866	0.00812518	0.00267208
	All Targets	Tmem126a	-0.87534	0.235695	0.70992	0.62765	0.14879
	All Targets	Tmem125	0.843165	0.293649	0.743832	0.532171	0.128525
	All Targets	Tmem123	-1.94088	0.0915638	0.621387	1.03828	0.206638
	All Targets	Tmem121	2.13221	0.0421778	0.556316	1.37492	0.254678
	All Targets	Tmem120b	1.0693	0.314694	0.755746	0.502112	0.121624
	All Targets	Tmem120a	0.409622	0.441363	0.810766	0.355204	0.0911042
	All Targets	Tmem119	-1.48464	0.252093	0.717244	0.598439	0.144333
	All Targets	Tmem117	0.522926	0.297747	0.746347	0.526153	0.127059
	All Targets	Tmem116	1.25175	0.185624	0.68526	0.731367	0.164144
	All Targets	Tmem115	0.429373	0.341865	0.769043	0.466145	0.114049
	All Targets	Tmem11	-0.828239	0.280163	0.732887	0.55259	0.134963
	All Targets	Tmem107	0.0624693	0.948778	0.985607	0.0228354	0.00629628
	All Targets	Tmem106c	0.620896	0.398778	0.789118	0.399269	0.102858
	All Targets	Tmem106b	-0.123455	0.722633	0.910862	0.141082	0.0405473
	All Targets	Tmem106a	2.33642	0.010852	0.431072	1.96449	0.36545
	All Targets	Tmem104	0.155483	0.901738	0.971497	0.0449195	0.0125583
	All Targets	Tmem102	0.310146	0.450852	0.816098	0.345966	0.0882577
	All Targets	Tmem101	0.246711	0.902963	0.971786	0.0443301	0.0124293
	All Targets	Tmem100	0.298872	0.788943	0.931705	0.102954	0.0307215
	All Targets	Tmeff1	-0.226973	0.805605	0.938936	0.0938779	0.0273641
	All Targets	Tmed9	0.112818	0.77831	0.928056	0.108848	0.0324259
	All Targets	Tmed8	0.528446	0.65238	0.88776	0.185499	0.0517043
	All Targets	Tmed7	-0.389541	0.3743	0.777509	0.42678	0.109295
	All Targets	Tmed6	-0.713	0.46899	0.822228	0.328836	0.0850078
	All Targets	Tmed5	-1.35863	0.00721065	0.4051	2.14203	0.392438
	All Targets	Tmed4	0.123297	0.959144	0.988771	0.0181164	0.00490447
	All Targets	Tmed3	-0.234889	0.627054	0.878925	0.202695	0.0560482
	All Targets	Tmed2	-0.79841	0.100429	0.623763	0.998142	0.20498
	All Targets	Tmed10	-0.121788	0.71964	0.910137	0.142885	0.0408931
	All Targets	Tmco5	1.23066	0.171975	0.681988	0.764535	0.166223
	All Targets	Tmco4	1.76298	0.116641	0.63932	0.933147	0.194282
	All Targets	Tmco3	0.441642	0.595943	0.86565	0.224795	0.0626575
	All Targets	Tmco2	0.347033	0.772801	0.927004	0.111932	0.0329184
	All Targets	Tmco1	-0.148998	0.854708	0.957833	0.0681821	0.01871
	All Targets	Tmcc3	1.50058	0.22082	0.700299	0.655961	0.154717
	All Targets	Tmcc2	-0.319634	0.751292	0.92009	0.124191	0.0361698
	All Targets	Tmcc1	1.20166	0.168119	0.679683	0.774383	0.167693
	All Targets	Tmc8	0.965539	0.372067	0.775991	0.429379	0.110143
	All Targets	Tmc7	1.30868	0.00642388	0.4051	2.1922	0.392438
	All Targets	Tmc6	0.983147	0.0430048	0.556316	1.36648	0.254678
	All Targets	Tmc5	1.64122	0.0100428	0.429796	1.99815	0.366738
	All Targets	Tmc4	1.30033	0.0613012	0.58887	1.21253	0.229981
	All Targets	Tmc3	1.41053	0.193641	0.688661	0.713003	0.161994
	All Targets	Tmc2	1.79887	0.143446	0.66448	0.843313	0.177518
	All Targets	Tmbim7	1.57719	0.224176	0.702901	0.649411	0.153106
	All Targets	Tmbim6	0.896943	0.13879	0.661969	0.857641	0.179163
	All Targets	Tmbim4	0.42667	0.351101	0.771258	0.454568	0.1128
	All Targets	Tmbim1	1.26606	0.158302	0.671361	0.800513	0.173044
	All Targets	Tma7	-0.440519	0.430764	0.804027	0.365761	0.0947293
	All Targets	Tma16	-0.897264	0.344085	0.769113	0.463335	0.11401
	All Targets	Tm9sf4	-0.293468	0.491692	0.828247	0.308307	0.0818402
	All Targets	Tm9sf3	-0.279149	0.629273	0.879066	0.201161	0.0559787
	All Targets	Tm9sf2	0.0844075	0.916259	0.976572	0.0379819	0.0102956
	All Targets	Tm9sf1	-0.0904407	0.820422	0.94431	0.0859627	0.0248853
	All Targets	Tm7sf3	0.509748	0.385899	0.782114	0.413527	0.10673
	All Targets	Tm7sf2	0.597619	0.474811	0.82355	0.323479	0.0843101
	All Targets	Tm6sf2	2.28695	0.0572821	0.582205	1.24198	0.234924
	All Targets	Tm6sf1	0.71839	0.503176	0.833617	0.29828	0.0790334
	All Targets	Tm4sf5	1.0829	0.20791	0.698828	0.682125	0.155629
	All Targets	Tm4sf4	1.66053	0.119541	0.642019	0.922484	0.192452
	All Targets	Tm4sf20	1.92355	0.283756	0.735732	0.547055	0.13328
	All Targets	Tm4sf19	1.69511	0.0426142	0.556316	1.37045	0.254678
	All Targets	Tm4sf1	-0.802363	0.367789	0.774458	0.434402	0.111002
	All Targets	Tm2d3	-0.0180128	0.907041	0.972945	0.0423729	0.0119117
	All Targets	Tm2d2	-0.14495	0.5708	0.857768	0.243516	0.0666304
	All Targets	Tm2d1	0.666624	0.198644	0.69355	0.701924	0.158922
	All Targets	Tlr9	2.1401	0.0650218	0.596474	1.18694	0.224408
	All Targets	Tlr8	0.382205	0.716167	0.909066	0.144986	0.0414046
	All Targets	Tlr7	1.27845	0.242673	0.712815	0.614978	0.147023
	All Targets	Tlr6	1.75175	0.0509329	0.574224	1.293	0.240919
	All Targets	Tlr5	0.361779	0.920183	0.978733	0.0361256	0.00933579
	All Targets	Tlr4	0.338477	0.570284	0.857469	0.243909	0.0667816
	All Targets	Tlr3	1.68095	0.0636426	0.59151	1.19625	0.228038
	All Targets	Tlr2	-0.41769	0.746596	0.919317	0.126914	0.0365349
	All Targets	Tlr13	0.999773	0.500855	0.832977	0.300288	0.0793672
	All Targets	Tlr11	1.21839	0.294524	0.744244	0.530879	0.128285
	All Targets	Tlr1	0.638373	0.544081	0.847305	0.264337	0.0719603
	All Targets	Tlnrd1	-0.518009	0.160336	0.672452	0.794968	0.172339
	All Targets	Tln2	0.485965	0.52442	0.84129	0.28032	0.0750542
	All Targets	Tln1	0.472865	0.220793	0.700299	0.656015	0.154717
	All Targets	Tll1	1.13221	0.234284	0.70944	0.630257	0.149085
	All Targets	Tlk2	0.260443	0.68653	0.899121	0.16334	0.0461816
	All Targets	Tlk1	0.348627	0.711436	0.907989	0.147864	0.0419194
	All Targets	Tle7	0.735965	0.464054	0.820822	0.333431	0.0857512
	All Targets	Tle6	-0.451128	0.713641	0.90869	0.14652	0.0415841
	All Targets	Tle5	0.943405	0.409714	0.792404	0.387519	0.101054
	All Targets	Tle3	0.880894	0.110872	0.636668	0.955178	0.196087
	All Targets	Tle1	1.1902	0.0516365	0.574909	1.28704	0.240401
	All Targets	Tldc2	2.44525	0.0321932	0.534964	1.49224	0.271675
	All Targets	Tlcd5	0.632205	0.559524	0.854178	0.252181	0.0684518
	All Targets	Tlcd4	0.283236	0.577651	0.860935	0.238334	0.0650297
	All Targets	Tlcd3b	1.61463	0.178471	0.684621	0.748432	0.16455
	All Targets	Tlcd3a	-1.25566	0.135702	0.656931	0.867414	0.182481
	All Targets	Tlcd2	1.26714	0.207718	0.698828	0.682526	0.155629
	All Targets	Tlcd1	1.42661	0.264982	0.724571	0.576783	0.139919
	All Targets	Tktl2	1.02845	0.272922	0.730272	0.563962	0.136515
	All Targets	Tkt	0.618483	0.145741	0.665601	0.836417	0.176786
	All Targets	Tkfc	1.24114	0.18137	0.684849	0.741433	0.164405
	All Targets	Tk2	0.597619	0.517328	0.838669	0.286234	0.0764096
	All Targets	Tk1	-0.591103	0.530021	0.842232	0.275707	0.0745681
	All Targets	Tjp3	1.18304	0.103756	0.626051	0.983985	0.20339
	All Targets	Tjp2	0.197511	0.762747	0.924193	0.117619	0.0342375
	All Targets	Tjp1	1.21391	0.000690872	0.248448	3.1606	0.604764
	All Targets	Tjap1	-0.649769	0.520691	0.839893	0.28342	0.0757758
	All Targets	Tirap	0.604222	0.400813	0.789802	0.397058	0.102482
	All Targets	Tiprl	-0.000253294	0.999615	0.999889	0.000167178	4.81925e-05
	All Targets	Tipin	-0.681055	0.393359	0.784871	0.405211	0.105202
	All Targets	Tiparp	0.591274	0.229443	0.706347	0.639324	0.150982
	All Targets	Tinf2	-0.047602	0.936865	0.983065	0.0283231	0.00741766
	All Targets	Tinagl1	0.777377	0.358075	0.77284	0.446026	0.11191
	All Targets	Tinag	1.16207	0.0233285	0.505854	1.63211	0.295974
	All Targets	Timp4	0.386577	0.747439	0.919489	0.126424	0.0364533
	All Targets	Timp3	-1.49844	0.091155	0.621247	1.04022	0.206736
	All Targets	Timp2	-1.1578	0.0724411	0.607957	1.14002	0.216127
	All Targets	Timp1	-0.38537	0.755966	0.921074	0.121498	0.0357052
	All Targets	Timmdc1	0.324978	0.547011	0.848841	0.262004	0.0711735
	All Targets	Timm9	-1.31477	0.204275	0.69737	0.689784	0.156537
	All Targets	Timm8b	0.252582	0.704752	0.905996	0.151964	0.0428735
	All Targets	Timm8a2	1.19511	0.337593	0.767132	0.471607	0.11513
	All Targets	Timm8a1	-2.14911	0.00659141	0.4051	2.18102	0.392438
	All Targets	Timm50	-1.05861	0.195194	0.689651	0.709534	0.16137
	All Targets	Timm44	-1.22094	0.0241048	0.505854	1.6179	0.295974
	All Targets	Timm29	0.0739347	0.790185	0.932006	0.102271	0.0305812
	All Targets	Timm23	-0.9354	0.0747545	0.61133	1.12636	0.213724
	All Targets	Timm22	0.595459	0.342843	0.769113	0.464905	0.11401
	All Targets	Timm17b	0.420135	0.417394	0.795815	0.379453	0.099188
	All Targets	Timm17a	-0.506158	0.298697	0.74707	0.524769	0.126639
	All Targets	Timm13	-0.723835	0.275622	0.731152	0.559686	0.135992
	All Targets	Timm10b	-0.251621	0.62362	0.878722	0.20508	0.0561483
	All Targets	Timm10	-0.717916	0.456197	0.818168	0.340847	0.0871574
	All Targets	Timeless	-0.455128	0.654924	0.889618	0.183809	0.0507965
	All Targets	Timd4	0.611779	0.589866	0.864233	0.229247	0.0633692
	All Targets	Timd2	0.405483	0.739961	0.916618	0.130791	0.0378115
	All Targets	Tigit	0.720496	0.498973	0.832215	0.301923	0.0797645
	All Targets	Tigd5	1.58972	0.0911692	0.621247	1.04015	0.206736
	All Targets	Tigd3	1.61178	0.190119	0.687324	0.720974	0.162839
	All Targets	Tigd2	1.81247	0.203616	0.696853	0.691188	0.156859
	All Targets	Tigar	0.328855	0.520171	0.839893	0.283854	0.0757758
	All Targets	Tifa	-0.237811	0.83543	0.95126	0.07809	0.0217007
	All Targets	Tie1	0.0624467	0.936156	0.982753	0.0286519	0.0075555
	All Targets	Ticam1	1.9457	0.0162135	0.472754	1.79012	0.325365
	All Targets	Tiam2	1.41338	0.182257	0.684849	0.739315	0.164405
	All Targets	Tiam1	0.465539	0.884112	0.96725	0.0534929	0.0144611
	All Targets	Tial1	-0.0482881	0.903213	0.971834	0.0442096	0.012408
	All Targets	Tia1	-0.470332	0.538844	0.845052	0.268537	0.0731165
	All Targets	Thyn1	-1.29087	0.122847	0.643806	0.910636	0.191245
	All Targets	Thy1	0.830044	0.382509	0.781116	0.417358	0.107284
	All Targets	Thumpd3	1.201	0.369074	0.774993	0.432886	0.110702
	All Targets	Thumpd1	-0.590412	0.551108	0.850916	0.258763	0.0701135
	All Targets	Thtpa	0.618045	0.528138	0.842056	0.277253	0.0746588
	All Targets	Thsd7a	1.07285	0.485552	0.826546	0.313765	0.082733
	All Targets	Thsd4	-0.677851	0.512136	0.836847	0.290614	0.0773537
	All Targets	Thrsp	1.36178	0.253388	0.71739	0.596213	0.144245
	All Targets	Thrap3	-1.31829	0.00533811	0.398922	2.27261	0.399112
	All Targets	Thra	1.02447	0.044893	0.559666	1.34782	0.252071
	All Targets	Thpo	1.98951	0.0519353	0.575377	1.28454	0.240047
	All Targets	Thop1	0.0421808	0.938999	0.983471	0.027335	0.00723824
	All Targets	Thoc7	-0.683104	0.0791081	0.612525	1.10178	0.212876
	All Targets	Thoc6	-0.0184742	0.975931	0.992274	0.010581	0.00336836
	All Targets	Thoc5	0.0771071	0.89931	0.971157	0.0460906	0.0127105
	All Targets	Thoc3	-0.0287589	0.967352	0.989862	0.0144155	0.00442554
	All Targets	Thoc2l	0.354955	0.502329	0.833617	0.299012	0.0790334
	All Targets	Thoc2	0.291949	0.620259	0.87653	0.207427	0.0572332
	All Targets	Thoc1	-1.14801	0.0896124	0.619294	1.04763	0.208103
	All Targets	Thnsl2	1.09127	0.464209	0.820822	0.333287	0.0857512
	All Targets	Thg1l	-0.205714	0.858728	0.959151	0.0661446	0.0181131
	All Targets	Themis3	1.96435	0.0917143	0.621387	1.03756	0.206638
	All Targets	Themis2	-0.367795	0.76804	0.925966	0.114616	0.0334049
	All Targets	Them6	0.527297	0.523782	0.840893	0.28085	0.0752594
	All Targets	Them5	0.577193	0.623298	0.878479	0.205305	0.0562684
	All Targets	Them4	0.287492	0.632964	0.880394	0.198621	0.0553231
	All Targets	Theg	0.781297	0.445133	0.81319	0.35151	0.089808
	All Targets	Thbs4	1.41053	0.211888	0.698828	0.673894	0.155629
	All Targets	Thbs1	0.344445	0.778979	0.928214	0.108474	0.0323519
	All Targets	Thbd	-1.78424	0.128741	0.649484	0.890282	0.187431
	All Targets	Thap7	0.0382614	0.938184	0.983331	0.0277119	0.00730033
	All Targets	Thap4	0.935075	0.142521	0.664071	0.846122	0.177786
	All Targets	Thap2	0.330044	0.764874	0.924714	0.11641	0.0339927
	All Targets	Thap12	-0.692881	0.158466	0.671551	0.800063	0.172921
	All Targets	Thap11	1.58004	0.182569	0.684849	0.738572	0.164405
	All Targets	Thap1	1.05677	0.324689	0.76035	0.488533	0.118986
	All Targets	Thada	0.694527	0.461905	0.819855	0.335448	0.0862628
	All Targets	Tha1	0.488816	0.719317	0.909851	0.143079	0.0410298
	All Targets	Tgtp1	0.399427	0.72531	0.911839	0.139476	0.040082
	All Targets	Tgoln1	1.51379	0.0401754	0.556316	1.39604	0.254678
	All Targets	Tgm7	0.996711	0.420094	0.796406	0.376654	0.0988654
	All Targets	Tgm4	2.38221	0.00757989	0.4051	2.12034	0.392438
	All Targets	Tgm2	-0.736497	0.624717	0.87886	0.204316	0.0560803
	All Targets	Tgm1	1.20869	0.323858	0.759746	0.489645	0.119332
	All Targets	Tgif2	1.21839	0.322921	0.759124	0.490904	0.119687
	All Targets	Tgif1	-0.574723	0.276163	0.731232	0.558835	0.135945
	All Targets	Tgfbrap1	-0.361529	0.632154	0.879995	0.199177	0.0555196
	All Targets	Tgfbr3	-0.601707	0.491513	0.828247	0.308465	0.0818402
	All Targets	Tgfbr2	-1.07798	0.072387	0.607957	1.14034	0.216127
	All Targets	Tgfbr1	-0.778471	0.113872	0.638196	0.943583	0.195046
	All Targets	Tgfbi	0.943975	0.366915	0.773896	0.435434	0.111317
	All Targets	Tgfb1i1	0.342575	0.641685	0.883126	0.192678	0.0539771
	All Targets	Tgfb1	-0.000114389	0.999883	0.999889	5.08413e-05	4.81925e-05
	All Targets	Tgfa	1.18025	0.00654544	0.4051	2.18406	0.392438
	All Targets	Tgds	-0.0598581	0.938092	0.983331	0.0277547	0.00730033
	All Targets	Tfrc	-1.12315	0.234446	0.70944	0.629958	0.149085
	All Targets	Tfpt	-0.207979	0.759854	0.923322	0.11927	0.0346469
	All Targets	Tfpi	0.249562	0.785712	0.930189	0.104737	0.031429
	All Targets	Tfip11	0.536571	0.640956	0.882699	0.193172	0.0541875
	All Targets	Tfg	0.908868	0.0986198	0.622849	1.00604	0.205617
	All Targets	Tff3	2.11807	0.269936	0.727908	0.56874	0.137924
	All Targets	Tff2	1.61178	0.340113	0.768254	0.468376	0.114495
	All Targets	Tff1	2.023	0.666075	0.893259	0.176477	0.0490224
	All Targets	Tfeb	0.282818	0.783563	0.92963	0.105926	0.0316897
	All Targets	Tfe3	0.77252	0.256059	0.718749	0.59166	0.143423
	All Targets	Tfdp2	-0.193663	0.804562	0.938377	0.0944403	0.0276225
	All Targets	Tfdp1	-0.999117	0.0397897	0.556316	1.40023	0.254678
	All Targets	Tfcp2l1	0.546074	0.314358	0.755585	0.502576	0.121717
	All Targets	Tfcp2	0.135056	0.886466	0.967685	0.0523381	0.014266
	All Targets	Tfb2m	-0.0520362	0.954272	0.987578	0.0203279	0.0054284
	All Targets	Tfb1m	1.10117	0.181449	0.684849	0.741246	0.164405
	All Targets	Tfap4	1.77524	0.131418	0.653188	0.881345	0.184962
	All Targets	Tfap2b	0.558687	0.470347	0.822268	0.327581	0.0849867
	All Targets	Tfam	-0.877786	0.15521	0.667304	0.809079	0.175677
	All Targets	Tex49	0.152631	0.882192	0.966873	0.0544367	0.0146306
	All Targets	Tex38	0.930952	0.341331	0.768945	0.466825	0.114105
	All Targets	Tex30	-1.38024	0.238492	0.711326	0.622527	0.147932
	All Targets	Tex264	0.623375	0.515116	0.837526	0.288095	0.0770019
	All Targets	Tex261	-0.427072	0.303759	0.749528	0.517471	0.125212
	All Targets	Tex22	0.61463	0.631307	0.879715	0.199759	0.0556581
	All Targets	Tex2	-0.135745	0.838118	0.951945	0.0766946	0.021388
	All Targets	Tex19.1	1.21554	0.283792	0.735732	0.546999	0.13328
	All Targets	Tex14	1.80677	0.222144	0.701232	0.653365	0.154139
	All Targets	Tex13d	1.1458	0.246818	0.714775	0.607624	0.14583
	All Targets	Tex12	1.75175	0.0498434	0.572309	1.30239	0.242369
	All Targets	Tex11	0.695112	0.579706	0.860935	0.236792	0.0650297
	All Targets	Tex10	-0.583776	0.45233	0.816119	0.344545	0.0882464
	All Targets	Tet3	0.624486	0.0552229	0.578019	1.25788	0.238058
	All Targets	Tet2	1.008	0.0651826	0.597116	1.18587	0.223941
	All Targets	Tespa1	1.28413	0.225022	0.703367	0.647774	0.152818
	All Targets	Tesk2	2.84079	0.00401316	0.393008	2.39651	0.405598
	All Targets	Tesk1	0.18687	0.601509	0.868275	0.220758	0.0613428
	All Targets	Tescl	1.68826	0.0429483	0.556316	1.36705	0.254678
	All Targets	Tesc	2.30677	0.16926	0.679683	0.771446	0.167693
	All Targets	Tes	0.786507	0.36657	0.773686	0.435843	0.111435
	All Targets	Terf2ip	0.46794	0.384161	0.781289	0.415487	0.107189
	All Targets	Terf2	-0.436196	0.330407	0.762992	0.48095	0.11748
	All Targets	Terf1	-0.421472	0.692385	0.901283	0.159652	0.0451388
	All Targets	Tepsin	1.4686	0.109928	0.636668	0.958892	0.196087
	All Targets	Tep1	1.48177	0.130601	0.651896	0.884052	0.185821
	All Targets	Tent5d	1.63221	0.191078	0.687324	0.718788	0.162839
	All Targets	Tent5a	1.57356	0.00416096	0.393008	2.38081	0.405598
	All Targets	Tent4b	0.229982	0.594246	0.865357	0.226034	0.0628046
	All Targets	Tent4a	0.533218	0.599537	0.867527	0.222184	0.061717
	All Targets	Tent2	-0.500575	0.426184	0.801138	0.370403	0.0962926
	All Targets	Tenm4	1.80677	0.120429	0.643806	0.919271	0.191245
	All Targets	Ten1	1.28826	0.0741794	0.610805	1.12972	0.214098
	All Targets	Telo2	-0.111394	0.905411	0.972326	0.0431544	0.0121881
	All Targets	Tekt2	1.16338	0.113731	0.638108	0.944123	0.195106
	All Targets	Tek	1.17127	0.231874	0.707819	0.634748	0.150078
	All Targets	Tefm	0.0961252	0.928476	0.98037	0.0322294	0.00861005
	All Targets	Tef	0.671982	0.28715	0.738682	0.541891	0.131542
	All Targets	Tedc2	-0.181076	0.831097	0.949624	0.0803483	0.0224482
	All Targets	Tedc1	0.0136998	0.98648	0.996032	0.00591154	0.00172664
	All Targets	Tectb	1.72343	0.109359	0.636661	0.961144	0.196092
	All Targets	Tecta	1.41053	0.146703	0.665601	0.833561	0.176786
	All Targets	Tecr	-0.309108	0.632525	0.880217	0.198922	0.0554102
	All Targets	Tecpr2	0.819298	0.643596	0.884078	0.191386	0.0535092
	All Targets	Tecpr1	-0.00290591	0.992795	0.997772	0.00314025	0.000968506
	All Targets	Tec	0.927651	0.52196	0.840323	0.282363	0.0755536
	All Targets	Tead4	-0.466633	0.645561	0.884439	0.190062	0.0533323
	All Targets	Tead3	1.69948	0.02474	0.508021	1.6066	0.294118
	All Targets	Tead2	0.465539	0.612398	0.873069	0.212966	0.0589513
	All Targets	Tead1	0.219148	0.609683	0.871375	0.214896	0.0597947
	All Targets	Tdrp	1.80527	0.130427	0.651896	0.884633	0.185821
	All Targets	Tdrd9	1.6201	0.207888	0.698828	0.682171	0.155629
	All Targets	Tdrd7	1.19019	0.0202706	0.494594	1.69313	0.305751
	All Targets	Tdrd3	0.707779	0.278366	0.732325	0.555383	0.135296
	All Targets	Tdrd12	0.46839	0.664858	0.892666	0.177271	0.0493112
	All Targets	Tdrd1	1.24825	0.169936	0.680137	0.769714	0.167403
	All Targets	Tdpoz5	1.09762	0.231833	0.707819	0.634824	0.150078
	All Targets	Tdpoz4	1.67127	0.122598	0.643806	0.911516	0.191245
	All Targets	Tdpoz2	1.02159	0.440791	0.810448	0.355767	0.091275
	All Targets	Tdp2	0.663405	0.562927	0.855215	0.249548	0.0679247
	All Targets	Tdp1	-0.0769427	0.936664	0.983065	0.0284161	0.00741766
	All Targets	Tdh	1.02845	0.412911	0.794229	0.384144	0.100054
	All Targets	Tdgf1	2.1401	0.0545313	0.578019	1.26335	0.238058
	All Targets	Tdg	-0.630792	0.120171	0.643439	0.9202	0.191492
	All Targets	Tctn3	0.371009	0.701562	0.904766	0.153934	0.0434639
	All Targets	Tctn2	1.22124	0.202453	0.695422	0.693675	0.157751
	All Targets	Tctn1	1.1746	0.219508	0.69968	0.658551	0.1551
	All Targets	Tcta	1.41372	0.121032	0.643806	0.917099	0.191245
	All Targets	Tcp11l2	0.278446	0.783327	0.929619	0.106057	0.031695
	All Targets	Tcp11l1	1.30869	0.161854	0.674642	0.790878	0.170927
	All Targets	Tcp10a	1.3901	0.0804926	0.614355	1.09424	0.21158
	All Targets	Tcp1	-1.75823	0.00473873	0.393008	2.32434	0.405598
	All Targets	Tcof1	-1.39647	0.0816867	0.61597	1.08785	0.21044
	All Targets	Tcn2	0.83996	0.490863	0.828243	0.30904	0.0818424
	All Targets	Tcl1b1	0.152631	0.895086	0.969987	0.0481353	0.0132339
	All Targets	Tcirg1	0.163377	0.87415	0.964971	0.0584138	0.0154856
	All Targets	Tcim	0.163098	0.752355	0.920189	0.123577	0.0361231
	All Targets	Tchh	0.778446	0.494077	0.829627	0.306205	0.081117
	All Targets	Tcf7l2	1.34154	0.044828	0.559666	1.34845	0.252071
	All Targets	Tcf7l1	1.16053	0.259116	0.720254	0.586505	0.142514
	All Targets	Tcf7	-1.06393	0.287528	0.738932	0.54132	0.131395
	All Targets	Tcf4	0.473814	0.413235	0.794246	0.383803	0.100045
	All Targets	Tcf3	-1.13939	0.147001	0.665601	0.83268	0.176786
	All Targets	Tcf25	0.750106	0.321142	0.759124	0.493303	0.119687
	All Targets	Tcf24	1.58728	0.0845318	0.619294	1.07298	0.208103
	All Targets	Tcf23	1.12535	0.296028	0.744983	0.528667	0.127854
	All Targets	Tcf21	-0.0847019	0.923315	0.979643	0.03465	0.00893218
	All Targets	Tcf20	-0.151724	0.526297	0.841463	0.278769	0.0749649
	All Targets	Tcf19	-0.671396	0.498767	0.832215	0.302103	0.0797645
	All Targets	Tcf12	0.345006	0.320951	0.759124	0.493561	0.119687
	All Targets	Tcerg1	-0.482144	0.23329	0.708957	0.632104	0.14938
	All Targets	Tceanc2	-0.674627	0.280822	0.732887	0.551568	0.134963
	All Targets	Tceanc	0.611194	0.514102	0.836847	0.288951	0.0773537
	All Targets	Tceal9	-1.29436	0.165721	0.678608	0.780623	0.168381
	All Targets	Tceal8	-0.965874	0.29087	0.741176	0.536301	0.130079
	All Targets	Tceal7	1.02159	0.398807	0.789118	0.399237	0.102858
	All Targets	Tceal5	0.0517231	0.954494	0.987702	0.0202268	0.00537405
	All Targets	Tceal3	1.61463	0.100743	0.623763	0.996785	0.20498
	All Targets	Tcea3	0.801723	0.500651	0.832805	0.300465	0.0794566
	All Targets	Tcea2	0.882205	0.417415	0.795815	0.379432	0.099188
	All Targets	Tcea1	-0.856674	0.103963	0.626051	0.983121	0.20339
	All Targets	Tcam1	2.30677	0.0374584	0.556316	1.42645	0.254678
	All Targets	Tcaim	0.514285	0.587797	0.864233	0.230773	0.0633692
	All Targets	Tcaf1	0.0799021	0.922454	0.979153	0.0350552	0.00914929
	All Targets	Tc2n	0.00393297	0.995323	0.998718	0.00203586	0.00055692
	All Targets	Tbxas1	2.38383	0.0723732	0.607957	1.14042	0.216127
	All Targets	Tbxa2r	1.15417	0.347808	0.770265	0.45866	0.11336
	All Targets	Tbx5	0.298872	0.764099	0.924712	0.11685	0.0339934
	All Targets	Tbx3	0.138118	0.719715	0.910137	0.142839	0.0408931
	All Targets	Tbx2	0.180952	0.871661	0.964003	0.0596524	0.0159216
	All Targets	Tbrg4	-0.939173	0.0210297	0.50134	1.67717	0.299868
	All Targets	Tbrg1	0.198736	0.581708	0.861597	0.235295	0.064696
	All Targets	Tbpl1	-0.308606	0.468872	0.822228	0.328946	0.0850078
	All Targets	Tbp	-0.178886	0.774794	0.927254	0.110814	0.0328013
	All Targets	Tbl3	-1.20294	0.0773874	0.612525	1.11133	0.212876
	All Targets	Tbl2	0.714231	0.743907	0.918373	0.128481	0.036981
	All Targets	Tbl1xr1	0.643497	0.265088	0.724571	0.576609	0.139919
	All Targets	Tbl1x	-0.150127	0.95399	0.987464	0.0204563	0.00547865
	All Targets	Tbk1	0.56328	0.174559	0.682674	0.758058	0.165787
	All Targets	Tbck	0.746261	0.31145	0.753535	0.506612	0.122897
	All Targets	Tbcel	0.469433	0.534917	0.844057	0.271714	0.0736281
	All Targets	Tbce	1.29879	0.112031	0.637895	0.950662	0.195251
	All Targets	Tbcd	0.0886953	0.865639	0.962622	0.0626631	0.0165442
	All Targets	Tbccd1	0.215186	0.790647	0.932225	0.102018	0.0304792
	All Targets	Tbcc	0.235027	0.759881	0.923322	0.119254	0.0346469
	All Targets	Tbcb	0.480966	0.204401	0.69737	0.689518	0.156537
	All Targets	Tbca	-0.10282	0.851793	0.956953	0.0696659	0.0191096
	All Targets	Tbc1d9b	0.256391	0.808607	0.94006	0.0922625	0.0268445
	All Targets	Tbc1d9	2.66408	0.000755412	0.252254	3.12182	0.598162
	All Targets	Tbc1d8b	1.06479	0.242477	0.712815	0.615329	0.147023
	All Targets	Tbc1d8	0.632205	0.564592	0.856229	0.248265	0.06741
	All Targets	Tbc1d7	1.13861	0.276921	0.732095	0.557645	0.135433
	All Targets	Tbc1d5	-0.371795	0.674249	0.895741	0.17118	0.0478176
	All Targets	Tbc1d32	0.71839	0.477107	0.824474	0.321384	0.0838229
	All Targets	Tbc1d30	0.919756	0.379661	0.780257	0.420604	0.107762
	All Targets	Tbc1d2b	-0.0442496	0.947502	0.985371	0.0234199	0.00640019
	All Targets	Tbc1d25	0.851169	0.384199	0.781289	0.415443	0.107189
	All Targets	Tbc1d24	1.09127	0.367752	0.774458	0.434445	0.111002
	All Targets	Tbc1d23	0.541469	0.865789	0.962671	0.0625879	0.016522
	All Targets	Tbc1d22b	0.145269	0.777825	0.927872	0.109118	0.0325117
	All Targets	Tbc1d22a	1.23431	0.02968	0.526563	1.52754	0.27855
	All Targets	Tbc1d20	1.04519	0.048302	0.570232	1.31603	0.243948
	All Targets	Tbc1d2	1.68262	0.0187918	0.49451	1.72603	0.305825
	All Targets	Tbc1d19	0.652631	0.583397	0.862184	0.234036	0.0643999
	All Targets	Tbc1d17	1.06245	0.091382	0.621247	1.03914	0.206736
	All Targets	Tbc1d16	0.485965	0.632116	0.879995	0.199203	0.0555196
	All Targets	Tbc1d15	0.653686	0.181838	0.684849	0.740315	0.164405
	All Targets	Tbc1d14	0.52741	0.368397	0.774892	0.433683	0.110759
	All Targets	Tbc1d13	0.114839	0.86931	0.963487	0.0608255	0.0161542
	All Targets	Tbc1d12	0.450815	0.652179	0.887696	0.185633	0.051736
	All Targets	Tbc1d10c	0.819298	0.384809	0.781289	0.414755	0.107189
	All Targets	Tbc1d10b	-0.0350022	0.90674	0.972725	0.0425172	0.0120099
	All Targets	Tbc1d10a	0.413405	0.36822	0.774837	0.433892	0.11079
	All Targets	Tbc1d1	1.02788	0.0876802	0.619294	1.0571	0.208103
	All Targets	Tbata	1.32719	0.269665	0.727787	0.569175	0.137996
	All Targets	Taz	0.389451	0.767496	0.925628	0.114924	0.0335636
	All Targets	Tax1bp3	1.57957	0.0538374	0.577879	1.26892	0.238163
	All Targets	Tax1bp1	1.44346	0.0221373	0.505221	1.65488	0.296518
	All Targets	Tatdn3	0.128205	0.888409	0.967974	0.0513872	0.0141365
	All Targets	Tatdn2	-0.683155	0.119442	0.642019	0.922842	0.192452
	All Targets	Tatdn1	0.454229	0.481246	0.825422	0.317633	0.0833238
	All Targets	Tat	1.58946	0.117202	0.639952	0.931065	0.193853
	All Targets	Tasp1	0.433803	0.679709	0.897364	0.167677	0.0470312
	All Targets	Tasor2	-0.250227	0.7839	0.929672	0.105739	0.0316703
	All Targets	Tasor	0.649282	0.346147	0.769158	0.46074	0.113984
	All Targets	Tas2r144	1.33004	0.258341	0.719509	0.587806	0.142964
	All Targets	Tas2r140	0.652631	0.552118	0.851428	0.257968	0.0698521
	All Targets	Tas2r110	1.13221	0.341384	0.768945	0.466757	0.114105
	All Targets	Tas2r108	1.36178	0.306474	0.749894	0.513606	0.125
	All Targets	Tas2r107	1.19511	0.281989	0.734019	0.549768	0.134293
	All Targets	Tas2r106	0.965539	0.426738	0.801138	0.369838	0.0962926
	All Targets	Tas2r105	1.8901	0.0459923	0.564831	1.33731	0.248082
	All Targets	Tarsl2	1.34762	0.166175	0.679128	0.779433	0.168048
	All Targets	Tars2	0.214953	0.811677	0.941275	0.0906165	0.0262836
	All Targets	Tars	-0.895777	0.249838	0.716794	0.602342	0.144606
	All Targets	Tarm1	0.298872	0.812989	0.941433	0.0899151	0.0262104
	All Targets	Tardbp	-1.15397	0.0743222	0.610805	1.12888	0.214098
	All Targets	Tarbp2	0.174458	0.860057	0.959552	0.065473	0.0179317
	All Targets	Tapt1	-0.080244	0.653199	0.88848	0.184954	0.0513523
	All Targets	Tapbpl	0.453644	0.548938	0.849576	0.260476	0.0707975
	All Targets	Tapbp	0.814151	0.200824	0.694151	0.697184	0.158546
	All Targets	Tap2	1.00311	0.448362	0.814978	0.348371	0.0888543
	All Targets	Tap1	1.27503	0.165366	0.678238	0.781553	0.168618
	All Targets	Taok3	0.497663	0.36009	0.773181	0.443589	0.111719
	All Targets	Taok2	-0.149426	0.713352	0.908603	0.146696	0.0416259
	All Targets	Taok1	0.32294	0.410079	0.792852	0.387133	0.100808
	All Targets	Tank	0.472219	0.588619	0.864233	0.230165	0.0633692
	All Targets	Tango6	1.06247	0.273292	0.730272	0.563373	0.136515
	All Targets	Tango2	1.53177	0.0417718	0.556316	1.37912	0.254678
	All Targets	Tanc2	1.16053	0.280028	0.732887	0.552798	0.134963
	All Targets	Tanc1	0.27573	0.774207	0.927221	0.111143	0.0328169
	All Targets	Tamm41	-0.439498	0.528094	0.842056	0.277289	0.0746588
[truncated: 12,032 more rows]
