# Supplementary material for: Proinflammatory pathways contribute to the pathogenesis of Clostridioides difficile infection in a murine model using Spatial transcriptomics
Source: Sci Rep. 2025 Oct 8;15:35141. doi: 10.1038/s41598-025-19106-3 (PMC12508427; doi:10.1038/s41598-025-19106-3)
Supplement: Supplementary file 6 — Supplementary Material 6 [file 41598_2025_19106_MOESM6_ESM.xlsx]

## Sheet: VolcanoPlot
VolcanoPlot	Counts	Log2
#Analysis Name	Symptomatic vs Asymptomatic
#Dataset Name	Q3 Norm to All Targets
Statistical test summary
Group by	Segment
#Filtered Dataset	false
Target tag	Target group membership/s	Target name	Log2	Pvalue	Adjusted pvalue	-log10 pvalue	-log10 adjusted pvalue
	All Targets	R3hcc1l	0.281743	0.0580911	0.230113	1.23589	0.638058
	All Targets	Drg1	-0.252568	0.121261	0.369623	0.916279	0.432241
	All Targets	Olfr556	0.317436	0.122366	0.372221	0.91234	0.429199
	All Targets	Insl6	0.0787929	0.756684	0.920199	0.121086	0.0361182
	All Targets	Hoga1	1.29004	7.97818e-12	2.03901e-09	11.0981	8.69058
	All Targets	Prr11	0.0979793	0.598484	0.842419	0.222948	0.0744721
	All Targets	Fam71e1	0.119702	0.572687	0.825706	0.242082	0.0831745
	All Targets	Lsm11	-0.0064287	0.967933	0.992676	0.0141547	0.00319242
	All Targets	Csde1	-0.234378	0.14342	0.41262	0.843391	0.38445
	All Targets	Ehmt2	-0.518066	0.000485527	0.00636349	3.31379	2.1963
	All Targets	Cd55	0.734775	0.00338458	0.0289051	2.4705	1.53903
	All Targets	Mllt11	0.130495	0.47259	0.75994	0.325516	0.119221
	All Targets	Dnmbp	0.0928889	0.598672	0.842419	0.222811	0.0744721
	All Targets	Stk17b	0.856096	7.54356e-05	0.00143995	4.12242	2.84165
	All Targets	Olfr1290	-0.169379	0.356069	0.67116	0.448465	0.173174
	All Targets	Dmac1	-0.176676	0.253006	0.563184	0.596869	0.24935
	All Targets	Ak8	-0.139783	0.36486	0.677533	0.437874	0.169069
	All Targets	Ing1	0.361543	0.024184	0.123433	1.61647	0.908568
	All Targets	Tfeb	-0.151311	0.387175	0.695146	0.412092	0.157924
	All Targets	Dlgap4	0.0843297	0.621393	0.853317	0.206634	0.0688894
	All Targets	Zkscan1	-0.283587	0.0411546	0.180884	1.38558	0.742601
	All Targets	Acadsb	-0.00234122	0.988688	0.99726	0.00494055	0.00119163
	All Targets	Fmo6	0.0545895	0.814601	0.943702	0.0890549	0.0251649
	All Targets	Itgax	-0.835738	0.00246061	0.0227981	2.60896	1.6421
	All Targets	Eif3f	-0.185767	0.294452	0.609438	0.530986	0.215071
	All Targets	Gclc	1.06911	9.89543e-05	0.00181123	4.00457	2.74203
	All Targets	Elapor1	-0.68496	0.00102569	0.0116029	2.98898	1.93543
	All Targets	Spry1	0.615576	0.000141507	0.00241103	3.84922	2.6178
	Pathway1, Pathway1, Pathway1, All Targets	Psmb6	-0.0633813	0.66882	0.877163	0.17469	0.0569195
	All Targets	Nudcd3	-0.13467	0.38361	0.692745	0.41611	0.159426
	All Targets	Recql5	-0.141652	0.434435	0.730398	0.362076	0.13644
	All Targets	2610528J11Rik	-0.134547	0.447231	0.738748	0.349468	0.131504
	All Targets	Tmem87a	0.452635	0.00274774	0.0247368	2.56103	1.60666
	All Targets	Clcn7	-0.120246	0.479499	0.764732	0.319212	0.116491
	All Targets	Fam102b	0.368318	0.099738	0.325872	1.00114	0.486953
	All Targets	Emc4	-0.114516	0.403725	0.707862	0.393914	0.150051
	All Targets	Oxsm	0.134129	0.365614	0.677993	0.436978	0.168775
	Pathway1, All Targets	Plch2	-0.392241	0.0361828	0.165955	1.4415	0.780009
	All Targets	Basp1	-0.0806602	0.661841	0.872154	0.179246	0.0594067
	All Targets	Timp2	0.295523	0.211548	0.509347	0.674591	0.292986
	All Targets	Traf3ip1	0.0221161	0.908013	0.97712	0.041908	0.0100521
	All Targets	H2-DMb1	-1.45353	5.20518e-07	2.56844e-05	6.28356	4.59033
	All Targets	Dmc1	0.297296	0.180764	0.467956	0.742888	0.329795
	All Targets	Agpat1	-0.682383	0.00026956	0.00399163	3.56934	2.39885
	All Targets	Gm52451	0.129964	0.530066	0.801732	0.27567	0.095971
	All Targets	Parvg	-0.457664	0.0407719	0.179488	1.38964	0.745966
	All Targets	Atp8a1	-0.0310484	0.889854	0.971641	0.0506814	0.0124941
	All Targets	Cyp3a41a	0.156358	0.471444	0.759536	0.32657	0.119452
	Pathway1, All Targets	Ywhab	-0.0749438	0.637485	0.861337	0.19553	0.0648271
	All Targets	Aars2	-0.185282	0.185279	0.474226	0.732174	0.324015
	All Targets	Arhgap18	-0.231887	0.0588633	0.232101	1.23016	0.634323
	All Targets	Fam32a	-0.227511	0.167866	0.450632	0.775037	0.346178
	All Targets	Mier3	0.00263287	0.986935	0.996976	0.0057114	0.00131513
	All Targets	Cmah	-0.160521	0.504273	0.784158	0.297334	0.105596
	All Targets	Trmt1l	-0.21457	0.174985	0.459996	0.756998	0.337246
	All Targets	Rfc2	-0.319984	0.0366788	0.167306	1.43559	0.776489
	All Targets	Prl7a2	0.0307947	0.872271	0.964166	0.0593485	0.0158484
	All Targets	Slc25a45	-0.0557094	0.800909	0.936827	0.0964166	0.0283404
	All Targets	Wwp1	-0.107105	0.54903	0.81279	0.260404	0.0900216
	All Targets	Slf2	-0.31622	0.0865125	0.298714	1.06292	0.524745
	All Targets	Gas2l3	0.0927374	0.593248	0.838445	0.226764	0.0765253
	All Targets	Son	-0.171831	0.181025	0.468377	0.742262	0.329405
	All Targets	Sptan1	0.0523003	0.742604	0.914771	0.129243	0.0386877
	TLR3, Pathway1, Pathway1, Pathway1, Pathway1, Pathway1, Pathway1, Pathway1, Pathway1, Pathway1, All Targets	Nfkb1	-0.221272	0.147179	0.419183	0.832155	0.377596
	All Targets	Lce1i	0.110361	0.571084	0.824773	0.2433	0.0836658
	All Targets	0610040J01Rik	0.838683	5.08301e-07	2.52341e-05	6.29388	4.59801
	All Targets	Krba1	-0.438834	0.00617131	0.0457413	2.20962	1.33969
	All Targets	Nab1	0.214684	0.114424	0.357115	0.941484	0.447192
	All Targets	Cnep1r1	-0.0229136	0.855759	0.959098	0.0676486	0.0181372
	Pathway1, All Targets	Kras	0.461432	0.0099556	0.0649325	2.00193	1.18754
	All Targets	Scamp1	0.0147533	0.929469	0.983175	0.0317652	0.00736926
	All Targets	Commd8	0.0463365	0.769606	0.924609	0.113732	0.0340419
	All Targets	Olfr497	0.239038	0.205145	0.501834	0.687939	0.29944
	All Targets	Brca1	0.049565	0.799957	0.936408	0.0969332	0.0285348
	Pathway1, Pathway1, Pathway1, Pathway1, All Targets	Pik3r4	0.180051	0.294879	0.609795	0.530356	0.214816
	All Targets	Pld2	0.497037	0.00441375	0.0353741	2.35519	1.45132
	All Targets	Hspa13	0.112913	0.603299	0.845368	0.219467	0.0729541
	All Targets	Pgam5	0.397813	0.00642318	0.0470696	2.19225	1.32726
	All Targets	Gipc1	0.530307	0.000457712	0.00607977	3.33941	2.21611
	All Targets	Ncoa5	-0.100373	0.615696	0.851606	0.210633	0.0697611
	All Targets	Tcf21	-0.475227	0.0300528	0.145435	1.52212	0.837332
	All Targets	Ccnd2	-1.27077	1.71436e-09	2.02421e-07	8.7659	6.69374
	All Targets	Bckdha	-0.169441	0.362279	0.676326	0.440957	0.169844
	All Targets	Macf1	0.175887	0.386169	0.694489	0.413223	0.158334
	All Targets	Ttc7	-0.188785	0.184943	0.474042	0.732962	0.324183
	All Targets	Macrod2	0.109754	0.47968	0.764795	0.319048	0.116455
	All Targets	Smarcd3	-0.27782	0.21328	0.511376	0.67105	0.29126
	All Targets	Bmp1	-0.203931	0.360265	0.674733	0.443377	0.170868
	All Targets	Olfr884	-0.0531034	0.784921	0.931685	0.105174	0.0307309
	All Targets	Plekhh3	0.0921445	0.550682	0.813693	0.259099	0.0895394
	All Targets	Alkbh3	0.151234	0.311444	0.629041	0.50662	0.201321
	All Targets	Aup1	-0.625406	0.000119804	0.00210195	3.92153	2.67738
	All Targets	Ranbp3	-0.0914839	0.561668	0.818228	0.25052	0.0871258
	All Targets	Gm42355	-0.242024	0.222991	0.523684	0.651712	0.280931
	All Targets	Zdhhc8	0.194511	0.384813	0.693455	0.41475	0.158982
	TLR3, Pathway1, Pathway1, Pathway1, Pathway1, Pathway1, Pathway1, Pathway1, Pathway1, Pathway1, All Targets	Rela	0.314002	0.0896415	0.305694	1.04749	0.514714
	All Targets	Ddx10	-0.309307	0.0713117	0.264278	1.14684	0.577939
	All Targets	Olfr374	0.103899	0.609447	0.849522	0.215064	0.0708254
	Pathway1, Pathway1, Pathway1, All Targets	Psma5	0.0697984	0.643328	0.864012	0.191567	0.0634802
	All Targets	Fbp2	0.293729	0.261087	0.572673	0.583215	0.242093
	All Targets	Mrps31	-0.266047	0.0923973	0.310692	1.03434	0.50767
	All Targets	Cr1l	0.0641322	0.74257	0.914771	0.129263	0.0386877
	All Targets	Olfr874	0.0981953	0.650973	0.867364	0.186437	0.0617985
	All Targets	Bak1	-0.163848	0.466652	0.755036	0.331007	0.122032
	All Targets	Pip4k2b	-0.0361828	0.86038	0.960621	0.0653097	0.0174481
	All Targets	Inafm2	0.0651273	0.642473	0.863841	0.192145	0.0635662
	All Targets	Bpnt1	0.017996	0.93564	0.984659	0.0288911	0.00671393
	All Targets	Tmem209	0.116151	0.540523	0.807764	0.267186	0.0927157
	All Targets	Gtf2f1	0.105222	0.415867	0.717562	0.381045	0.144141
	All Targets	Tubgcp2	0.251887	0.0949275	0.31599	1.02261	0.500326
	All Targets	Ptpn14	0.109594	0.619409	0.85312	0.208023	0.0689899
	All Targets	Slc7a10	0.127582	0.57906	0.829275	0.237276	0.0813013
	All Targets	Spout1	-0.374652	0.059168	0.232776	1.22791	0.633062
	All Targets	Tnfrsf18	-0.0225063	0.902275	0.9756	0.0446609	0.0107284
	All Targets	Cdk2ap1	-0.162625	0.332054	0.648919	0.478792	0.187809
	All Targets	H2az2	-0.894953	2.55817e-05	0.000595367	4.59207	3.22522
	All Targets	Adgrl2	-0.215511	0.252413	0.562637	0.597888	0.249772
	All Targets	Arhgef11	0.212048	0.140753	0.407497	0.851541	0.389876
	All Targets	Bcl7b	0.387092	0.0037179	0.0309101	2.4297	1.5099
	All Targets	Smg1	0.22095	0.108085	0.344658	0.966235	0.462612
	All Targets	Cnot6l	-0.446862	0.0013775	0.014635	2.86091	1.83461
	All Targets	Ift81	0.016194	0.931677	0.98363	0.0307348	0.00716841
	All Targets	Rasa4	-0.654358	0.000368236	0.00511784	3.43387	2.29091
	All Targets	Dnaaf3	0.10111	0.631763	0.858972	0.199446	0.0660212
	All Targets	Wdr25	0.207211	0.319427	0.637618	0.495629	0.195439
	All Targets	Tmem176b	-1.35867	1.77711e-08	1.47038e-06	7.75029	5.83257
	All Targets	Zfyve27	-0.213217	0.083719	0.293101	1.07718	0.532982
	All Targets	Myl6b	-0.0941256	0.662192	0.872366	0.179016	0.0593011
	All Targets	Ntn1	-0.0899647	0.645775	0.864877	0.189919	0.0630457
	All Targets	Fam193b	-0.393362	0.0367208	0.167421	1.43509	0.77619
	All Targets	Dtd1	-0.060549	0.714845	0.901872	0.145788	0.0448549
	All Targets	Dock9	0.114685	0.525509	0.799269	0.27942	0.097307
	All Targets	Rnmt	-0.0143826	0.996095	0.998337	0.00169927	0.000722656
	All Targets	Ino80d	0.383164	0.0158011	0.0905235	1.80131	1.04324
	All Targets	Poll	-0.00667478	0.971968	0.993812	0.0123478	0.0026957
	All Targets	Sash1	-0.162331	0.335299	0.652275	0.474568	0.185569
	All Targets	Pak4	0.130542	0.428996	0.72695	0.367547	0.138495
	All Targets	Oip5	0.109804	0.57778	0.828802	0.238237	0.0815491
	All Targets	Cdk2	-0.171315	0.262696	0.574317	0.580546	0.240848
	All Targets	Abraxas1	-0.246843	0.195122	0.489881	0.709694	0.30991
	All Targets	Atic	-0.694237	0.000363734	0.00506798	3.43922	2.29516
	All Targets	Gsr	1.04374	4.85911e-06	0.000161203	5.31344	3.79263
	All Targets	Dtnbp1	0.112292	0.439307	0.732762	0.357232	0.135037
	All Targets	Adcy8	0.033921	0.871502	0.964166	0.0597314	0.0158484
	All Targets	Ppp1r32	0.261136	0.167897	0.450632	0.774957	0.346178
	All Targets	Setd2	0.0717383	0.650739	0.867296	0.186593	0.0618327
	All Targets	Synpo	-0.0475622	0.792962	0.933969	0.100748	0.0296676
	All Targets	Snrpe	-0.377956	0.0261272	0.130362	1.58291	0.884848
	All Targets	Dmac2	-0.269689	0.159648	0.438509	0.796836	0.358021
	All Targets	Vwa1	0.459494	0.0549152	0.221928	1.26031	0.653787
	All Targets	Col18a1	-0.0222293	0.926664	0.983004	0.0330778	0.00744455
	All Targets	Prap1	-0.283165	0.36189	0.676326	0.441423	0.169844
	All Targets	Mkrn1	-0.160816	0.379288	0.68912	0.421031	0.161705
	All Targets	AI597479	-0.0934919	0.606717	0.848127	0.217014	0.071539
	All Targets	Nol9	-0.26565	0.164495	0.445185	0.783848	0.351459
	All Targets	Oosp2	0.165478	0.340093	0.657371	0.468402	0.182189
	All Targets	Gosr1	0.241238	0.0661061	0.250365	1.17976	0.601427
	All Targets	Ctc1	-0.23829	0.203173	0.499175	0.692134	0.301747
	All Targets	Chd8	-0.180593	0.265251	0.57728	0.576342	0.238614
	All Targets	Zfp385b	-0.152257	0.371804	0.681846	0.429686	0.166313
	All Targets	Nr1d2	0.237291	0.186729	0.476716	0.728789	0.32174
	All Targets	Slc25a44	-0.079559	0.648944	0.866384	0.187793	0.0622894
	All Targets	Tnks	0.148707	0.318373	0.63696	0.497063	0.195888
	All Targets	Rnf115	-0.0478932	0.7302	0.908605	0.136558	0.0416247
	All Targets	Rarg	-0.128698	0.536011	0.804809	0.270826	0.0943072
	All Targets	Pigk	-0.213541	0.187272	0.477469	0.727527	0.321054
	All Targets	Kctd14	0.515944	0.0134377	0.0808076	1.87168	1.09255
	All Targets	Nacc2	-0.191618	0.260636	0.572189	0.583965	0.242461
	All Targets	Pcm1	-0.0177432	0.904608	0.975865	0.0435397	0.0106101
	All Targets	Eif2s1	0.109275	0.50747	0.78692	0.29459	0.104069
	All Targets	S100a4	-0.245514	0.281887	0.59796	0.549925	0.223328
	All Targets	Ecd	-0.0145777	0.998864	0.999417	0.000493431	0.000253273
	All Targets	Pdcd1lg2	-0.0761775	0.708177	0.898471	0.149858	0.0464959
	All Targets	Col14a1	-0.363284	0.122063	0.371465	0.913416	0.430082
	All Targets	Epha4	0.139459	0.388954	0.695871	0.410102	0.157471
	All Targets	Erbb2	-0.169914	0.390571	0.697499	0.4083	0.156456
	All Targets	Tyw3	-0.0114801	0.957168	0.991252	0.019012	0.00381582
	All Targets	Fcho2	0.264937	0.0804524	0.285994	1.09446	0.543643
	All Targets	Bri3bp	-0.00846916	0.962909	0.99162	0.016415	0.00365485
	All Targets	Khdrbs3	-0.207362	0.303863	0.621231	0.517322	0.206747
	All Targets	Crhr2	0.0565545	0.807357	0.940111	0.0929342	0.0268207
	All Targets	Adra1a	-0.0998801	0.634003	0.860024	0.197908	0.0654896
	All Targets	Tmem170b	0.202421	0.209194	0.506772	0.679452	0.295187
	All Targets	Slc2a2	0.420778	0.113865	0.355936	0.943608	0.448628
	All Targets	Ndufc1	-0.680387	0.000468713	0.00619015	3.32909	2.2083
	All Targets	Armc5	0.0727395	0.702521	0.894913	0.153341	0.0482191
	All Targets	Ppp4r1	0.642711	6.39376e-05	0.00126281	4.19424	2.89866
	Pathway1, Pathway1, All Targets	Pak2	0.0506016	0.753007	0.919261	0.123201	0.0365609
	All Targets	Tspyl4	0.00471853	0.983629	0.996286	0.00716853	0.00161604
	All Targets	Ncbp2	-0.441039	0.012164	0.0753142	1.91492	1.12312
	All Targets	Gm45915	-0.0194752	0.924173	0.982565	0.0342466	0.00763866
	All Targets	Serpini1	0.138142	0.560186	0.818022	0.251668	0.0872349
	All Targets	Mfsd13a	0.406786	0.00685763	0.0493957	2.16383	1.30631
	All Targets	Inpp1	0.287613	0.136044	0.399137	0.866321	0.398878
	All Targets	Tph1	0.409459	0.0339624	0.159669	1.469	0.796779
	All Targets	Olfr1415	-0.000380872	0.998616	0.999417	0.000601356	0.000253273
	All Targets	Wnt5a	0.160174	0.446968	0.738723	0.349724	0.131518
	All Targets	Mill2	0.212121	0.322856	0.640375	0.490992	0.193566
	All Targets	Pde4d	0.454627	0.000852497	0.0100387	3.06931	1.99832
	All Targets	Rnf183	0.36568	0.0374884	0.170022	1.4261	0.769495
	All Targets	Gm7102	0.0154074	0.98682	0.996933	0.00576212	0.00133406
	All Targets	Pask	-0.00428949	0.983995	0.996286	0.00700717	0.00161604
	All Targets	Btnl9	0.127294	0.499224	0.780271	0.301704	0.107755
	All Targets	Exosc5	-0.0402864	0.810593	0.942019	0.091197	0.0259404
	All Targets	Stk19	0.524612	0.000149403	0.00251146	3.82564	2.60007
	All Targets	Trim43b	0.0161199	0.950797	0.988818	0.0219123	0.00488359
	All Targets	Traip	0.16213	0.414993	0.717107	0.381959	0.144416
	All Targets	Nlgn1	0.158738	0.468753	0.757436	0.329056	0.120654
	All Targets	Them6	0.444998	0.030757	0.147902	1.51206	0.830027
	All Targets	Pheta1	-0.0595103	0.639622	0.862101	0.194077	0.064442
	All Targets	Galnt3	1.51733	8.62567e-08	5.64184e-06	7.06421	5.24858
	All Targets	Olfr1384	0.117695	0.624276	0.855156	0.204624	0.0679545
	All Targets	Camkk2	-0.0973285	0.645526	0.864877	0.190087	0.0630457
	All Targets	Ndufa12	-0.285507	0.202141	0.498695	0.694346	0.302165
	All Targets	Numb	0.125161	0.436167	0.731018	0.360347	0.136072
	All Targets	C3	-0.392534	0.183092	0.471869	0.73733	0.326178
	All Targets	Barx2	-0.0167922	0.938223	0.98527	0.0276941	0.00644466
	All Targets	Mrps10	-0.0753325	0.630201	0.858338	0.200521	0.0663416
	All Targets	Unc119b	-0.442846	0.00745635	0.0524917	2.12747	1.27991
	All Targets	Ipo4	-0.0855335	0.645591	0.864877	0.190042	0.0630457
	All Targets	Aim2	0.104044	0.484913	0.770357	0.314337	0.113308
	All Targets	Gm13271	0.182312	0.374141	0.683819	0.426965	0.165059
	All Targets	Hint1	-0.601615	0.00534774	0.0409796	2.27183	1.38743
	All Targets	Wdr36	0.201855	0.20285	0.499175	0.692824	0.301747
	Pathway1, All Targets	Cdk4	-0.720637	0.000339835	0.00479557	3.46873	2.31916
	All Targets	Zbtb8os	-0.209388	0.183053	0.471869	0.737424	0.326178
	Pathway1, All Targets	Stub1	-0.297391	0.0695016	0.259031	1.15801	0.586649
	All Targets	Edf1	-0.517248	0.00869869	0.0585042	2.06055	1.23281
	All Targets	Vmn1r120	0.302877	0.201735	0.498416	0.695218	0.302408
	All Targets	Klf4	0.568053	0.0902747	0.306834	1.04443	0.513097
	All Targets	Pnpla7	-0.323497	0.133285	0.393973	0.87522	0.404533
	All Targets	Nek11	0.330069	0.122708	0.372917	0.911129	0.428387
	All Targets	Chst11	0.291024	0.148574	0.421128	0.828057	0.375586
	All Targets	Nkx6-2	0.146856	0.510156	0.789336	0.292297	0.102738
	All Targets	Gxylt1	1.00627	6.03365e-10	8.58457e-08	9.21942	7.06628
	All Targets	Ogt	-0.542933	8.81266e-05	0.00164512	4.05489	2.7838
	All Targets	P4ha1	0.293358	0.0935821	0.312761	1.02881	0.504787
	All Targets	Thbs4	-0.32967	0.19643	0.491302	0.706791	0.308651
	All Targets	Snrpb	-0.24994	0.214938	0.513655	0.667687	0.289328
	All Targets	Txk	-0.0269039	0.909923	0.97795	0.0409953	0.00968356
	All Targets	Ercc3	-0.0561369	0.701186	0.893855	0.154167	0.0487328
	All Targets	Rpl12	-0.262178	0.220397	0.520746	0.656793	0.283374
	All Targets	ROSA26	-0.129953	0.35961	0.674173	0.444168	0.171229
	All Targets	Cldn24	0.292125	0.145861	0.416947	0.836062	0.379919
	All Targets	Amhr2	0.174182	0.439688	0.732988	0.356855	0.134903
	All Targets	Ccdc167	0.0856907	0.653572	0.868605	0.184706	0.0611777
	All Targets	Dgcr6	0.131704	0.479608	0.764768	0.319114	0.11647
	All Targets	Olfr430	0.0143028	0.940412	0.985907	0.026682	0.00616389
	All Targets	Dcaf17	-0.0443304	0.815072	0.943853	0.0888042	0.0250955
	All Targets	Vps50	0.140246	0.366143	0.678273	0.43635	0.168595
	All Targets	Mcrip2	-0.308733	0.09771	0.321627	1.01006	0.492647
	All Targets	Snrpg	-0.618851	0.0029956	0.0263495	2.52352	1.57923
	All Targets	Slamf7	-0.170384	0.43136	0.728577	0.36516	0.137524
	All Targets	Fam204a	0.533521	0.000587204	0.00739416	3.23121	2.13111
	All Targets	Fyco1	-0.116143	0.380534	0.690656	0.419607	0.160738
	All Targets	Borcs7	-0.0866121	0.514419	0.791992	0.288683	0.101279
	All Targets	Rassf7	0.230007	0.137218	0.401371	0.862589	0.396454
	All Targets	Olfr1196	-0.0423692	0.819033	0.944733	0.0866988	0.0246911
	All Targets	Arl5c	-0.370917	0.131469	0.390461	0.881177	0.408423
	All Targets	Rnf215	0.0486631	0.797439	0.935564	0.0983027	0.0289264
	All Targets	Rpl17	-0.152469	0.302557	0.619155	0.519193	0.2082
	All Targets	Alcam	0.613357	0.000251972	0.00377985	3.59865	2.42253
	All Targets	Ddx31	-0.0192731	0.928098	0.983166	0.0324061	0.00737331
	All Targets	Zfp217	0.234599	0.133401	0.394232	0.874842	0.404248
	All Targets	Cyp20a1	0.154268	0.285476	0.60143	0.544431	0.220815
	All Targets	Phf24	0.231571	0.270168	0.583595	0.568366	0.233888
	All Targets	Nat10	0.0904231	0.564786	0.819795	0.248116	0.0862948
	All Targets	Pus7	0.0136822	0.94233	0.98604	0.025797	0.00610566
	TLR3, Pathway1, Pathway1, Pathway1, Pathway1, Pathway1, Pathway1, Pathway1, Pathway1, All Targets	Mapk8	1.05249	6.1686e-10	8.68703e-08	9.20981	7.06113
	All Targets	Lims1	-0.335326	0.0269237	0.133468	1.56986	0.874623
	All Targets	Ren1	0.165053	0.345751	0.662021	0.461237	0.179128
	All Targets	Mcam	0.254237	0.168871	0.451753	0.772444	0.345099
	All Targets	Tmem63b	0.412739	0.00877388	0.0588093	2.05681	1.23055
	All Targets	Zc3h13	0.0492566	0.832452	0.94993	0.0796407	0.0223085
	All Targets	Avpi1	0.173635	0.260511	0.572189	0.584174	0.242461
	All Targets	Ncbp1	-0.191278	0.237285	0.543711	0.62473	0.264632
	All Targets	Lhfpl2	0.455834	0.0234483	0.12066	1.62989	0.918438
	Pathway1, Pathway1, Pathway1, Pathway1, All Targets	Akt2	0.487963	0.00598307	0.0447547	2.22308	1.34916
	All Targets	Olfr646	8.39965e-06	0.999966	0.999966	1.47847e-05	1.47847e-05
	All Targets	Snx11	-0.0764134	0.610341	0.849522	0.214427	0.0708254
	All Targets	Ankrd50	0.789918	2.58485e-05	0.000600564	4.58757	3.22144
	All Targets	Usp34	-0.277048	0.0542356	0.220019	1.26572	0.657539
	All Targets	Spryd7	-0.110682	0.524149	0.798841	0.280545	0.0975397
	All Targets	Tanc1	0.254071	0.132558	0.392665	0.877596	0.405978
	All Targets	Lats2	0.593113	0.000518747	0.00674127	3.28504	2.17126
	All Targets	Tns4	-0.0478723	0.86534	0.962299	0.062813	0.0166902
	All Targets	Pigh	-0.473014	0.0127669	0.0779975	1.89391	1.10792
	All Targets	Ptp4a2	0.398563	0.0574087	0.228394	1.24102	0.641316
	All Targets	Akirin1	0.315001	0.0472152	0.199149	1.32592	0.700821
	All Targets	Pithd1	0.000878834	0.929324	0.983175	0.031833	0.00736926
	All Targets	Fcgr4	0.230014	0.30556	0.6229	0.514904	0.205582
	All Targets	Hs2st1	0.169811	0.333494	0.650353	0.476912	0.186851
	All Targets	Rasgrp1	-0.105842	0.644263	0.864361	0.190937	0.0633049
	All Targets	Ccdc142	-0.203326	0.308276	0.625572	0.51106	0.203723
	All Targets	Vps9d1	0.346442	0.0562205	0.225487	1.25011	0.646879
	All Targets	Olfr484	0.233664	0.27207	0.585477	0.56532	0.23249
	All Targets	Pex14	-0.0261071	0.838329	0.952626	0.0765853	0.0210775
	All Targets	Clmn	-0.0168866	0.941457	0.98604	0.0261994	0.00610566
	All Targets	Banp	0.0936471	0.641838	0.863329	0.192575	0.0638235
	All Targets	A1cf	-0.412467	0.0274894	0.135493	1.56083	0.868082
	All Targets	Sgta	0.345186	0.0247776	0.125534	1.60594	0.901237
	All Targets	Mat2b	0.0681805	0.612832	0.850393	0.212658	0.0703801
	All Targets	Det1	-0.0499832	0.786151	0.932312	0.104494	0.0304386
	All Targets	Slc15a4	0.148155	0.343941	0.661012	0.463516	0.179791
	All Targets	Vsig1	0.772	0.00122857	0.0134394	2.9106	1.87162
	All Targets	Tnrc6c	-0.186606	0.293379	0.608587	0.532571	0.215678
	All Targets	Cxcl12	-0.593428	0.00384723	0.0318319	2.41485	1.49714
	All Targets	Gprc5b	0.256349	0.139369	0.405236	0.855832	0.392292
	All Targets	Rnf145	-0.100996	0.535408	0.804307	0.271315	0.0945784
	All Targets	Cyb5r1	-0.369553	0.0453336	0.193819	1.34358	0.712603
	All Targets	Pcnx3	0.0397059	0.83863	0.952626	0.0764294	0.0210775
	All Targets	Urah	0.841084	5.30704e-05	0.0010883	4.27515	2.96325
	All Targets	Olfr298	0.219723	0.207635	0.504502	0.6827	0.297137
	All Targets	Hexim2	-0.0527612	0.790844	0.93343	0.101909	0.0299183
	All Targets	Tmprss12	0.16652	0.367511	0.67916	0.43473	0.168028
	All Targets	Gpat3	0.985535	1.15269e-06	5.0026e-05	5.93829	4.3008
	All Targets	Znrd2	-0.0833686	0.610493	0.849522	0.214319	0.0708254
	All Targets	Apoc1	-0.0787778	0.710826	0.899931	0.148236	0.045791
	All Targets	Nvl	-0.189347	0.269963	0.583423	0.568696	0.234017
	All Targets	Ly86	-0.875296	0.00164261	0.01678	2.78446	1.77521
	All Targets	Syde1	0.099611	0.695919	0.891166	0.157441	0.0500413
	All Targets	Ppp1r10	-0.210237	0.105785	0.33968	0.975574	0.46893
	All Targets	Esco2	0.0486377	0.809178	0.941142	0.0919557	0.0263448
	All Targets	Umps	-0.0144328	0.938223	0.98527	0.0276938	0.00644466
	All Targets	Slc39a4	0.60146	0.0182785	0.100375	1.73806	0.998372
	All Targets	Olfr1247	-0.120604	0.569331	0.823016	0.244635	0.0845916
	All Targets	Fastkd2	-0.184076	0.299157	0.615581	0.524101	0.210715
	All Targets	Tas2r125	-0.163562	0.475024	0.761654	0.323284	0.118242
	All Targets	Epc2	0.319939	0.0207353	0.11049	1.68329	0.956679
	All Targets	Tigar	0.0676532	0.631294	0.858797	0.199768	0.0661095
	Pathway1, All Targets	Cd247	-0.339406	0.167606	0.450289	0.775709	0.346508
	All Targets	Slc5a8	-0.788708	0.0020256	0.019604	2.69345	1.70766
	All Targets	Chm	0.0410359	0.787838	0.932631	0.103563	0.03029
	All Targets	Stard4	-0.485342	0.00452335	0.0359601	2.34454	1.44418
	All Targets	Mfsd8	-0.129953	0.425066	0.723256	0.371544	0.140708
	All Targets	Dcbld1	-0.0938355	0.491756	0.774917	0.30825	0.110745
	TLR3, Pathway1, Pathway1, Pathway1, Pathway1, Pathway1, Pathway1, Pathway1, Pathway1, All Targets	Irak1	0.152406	0.419421	0.720101	0.377349	0.142607
	All Targets	Uxt	0.0984652	0.430533	0.72807	0.365994	0.137827
	All Targets	Ngdn	-0.0663456	0.661801	0.872154	0.179272	0.0594067
	All Targets	9130401M01Rik	-0.0422402	0.820293	0.944846	0.0860309	0.0246391
	All Targets	Neurl3	-0.203258	0.311198	0.628912	0.506963	0.20141
	All Targets	Nrros	-0.316755	0.176405	0.461616	0.75349	0.33572
	All Targets	Cxcl16	-0.631975	0.0102299	0.0664075	1.99013	1.17778
	All Targets	Snd1	-0.33879	0.0179406	0.0989208	1.74616	1.00471
	All Targets	Olfr605	-0.00974246	0.960248	0.991603	0.0176166	0.00366209
	All Targets	Nr2f2	-0.138412	0.481341	0.766468	0.317547	0.115506
	All Targets	Fuz	-0.434019	0.0226057	0.117551	1.64578	0.929772
	All Targets	Nek2	0.121415	0.525893	0.799439	0.279103	0.0972145
	All Targets	Crybb2	-0.438022	0.00440759	0.0353643	2.3558	1.45143
	All Targets	Gm10310	0.250504	0.246513	0.55511	0.608161	0.255621
	All Targets	Utp6	0.0676172	0.67985	0.882156	0.167587	0.0544547
	All Targets	Chrne	0.0295344	0.886612	0.96969	0.0522663	0.0133671
	All Targets	Gcsam	0.0689408	0.753751	0.919344	0.122772	0.0365221
	All Targets	Tmem199	0.243171	0.15758	0.435599	0.802499	0.360913
	All Targets	Gm2115	-0.147629	0.442457	0.735971	0.354129	0.133139
	All Targets	Ankhd1	-0.148303	0.264722	0.576707	0.577209	0.239045
	All Targets	Gm33726	0.04108	0.907243	0.97712	0.0422763	0.0100521
	All Targets	Slc5a12	0.245967	0.265742	0.577561	0.575539	0.238402
	All Targets	Zfp710	0.419736	0.00727164	0.0516234	2.13837	1.28715
	All Targets	Map1b	0.352168	0.120896	0.369216	0.917588	0.432719
	All Targets	Cyp2d12	-0.649171	6.21074e-05	0.00123508	4.20686	2.90831
	All Targets	Errfi1	1.8114	1.02269e-12	3.71425e-10	11.9903	9.43013
	All Targets	Tram1	0.140916	0.426429	0.724504	0.370153	0.139959
	All Targets	Rufy3	-0.131642	0.402996	0.707547	0.3947	0.150245
	All Targets	Gulp1	-0.129041	0.536457	0.805101	0.270465	0.0941499
	All Targets	Lrrc46	0.247433	0.205376	0.501929	0.68745	0.299358
	All Targets	Mroh5	0.0378862	0.856683	0.959479	0.0671798	0.0179645
	All Targets	Arrdc2	0.00491695	0.981128	0.995757	0.00827431	0.00184664
	All Targets	Cplane1	0.0959852	0.615668	0.851606	0.210653	0.0697611
	All Targets	Tpbpa	0.101669	0.62793	0.856923	0.202089	0.0670581
	All Targets	Xrcc3	0.010002	0.961254	0.99162	0.0171618	0.00365485
	All Targets	Sfxn3	0.383683	0.0530074	0.216501	1.27566	0.664541
	All Targets	Zfyve28	0.151337	0.456312	0.745684	0.340739	0.127445
	All Targets	Foxm1	-0.121812	0.530871	0.801777	0.275011	0.0959466
	All Targets	Rpl41	-0.225146	0.159458	0.438207	0.797355	0.358321
	All Targets	Sacm1l	-0.166512	0.275503	0.589857	0.559874	0.229253
	Pathway1, All Targets	Prkcb	-0.384973	0.0740873	0.270999	1.13026	0.567032
	All Targets	Dpy19l4	0.0257457	0.874531	0.965167	0.0582246	0.0153977
	All Targets	Plpp1	-0.000450855	0.9979	0.999302	0.000913103	0.000303456
	All Targets	Scg2	0.321012	0.177412	0.463111	0.751016	0.334315
	All Targets	Ccnl2	0.0755735	0.59301	0.838195	0.226938	0.076655
	All Targets	Fiz1	-0.0868839	0.620235	0.853176	0.207444	0.0689613
	All Targets	Tacstd2	0.200587	0.345625	0.662021	0.461395	0.179128
	All Targets	Tle4	-0.108814	0.591927	0.837779	0.227732	0.0768704
	All Targets	Mia2	0.541074	0.00492693	0.0383728	2.30742	1.41598
	All Targets	Thada	-0.063161	0.759966	0.920752	0.119206	0.0358574
	All Targets	Hrh4	0.181066	0.387863	0.695462	0.411321	0.157727
	All Targets	Amotl2	0.0192105	0.99199	0.99726	0.00349256	0.00119163
	All Targets	Gale	-0.48295	0.0531259	0.216762	1.27469	0.664016
	All Targets	Cecr2	-0.058294	0.812945	0.94289	0.089939	0.0255389
	All Targets	Ankle1	-0.135849	0.41506	0.717107	0.381889	0.144416
	All Targets	Pdcd2l	-0.286588	0.11181	0.3515	0.951521	0.454075
	All Targets	Heg1	0.59871	0.00336941	0.0287933	2.47245	1.54071
	All Targets	Ggact	-0.417425	0.00837777	0.0567608	2.07687	1.24595
	All Targets	Cd151	0.196343	0.175769	0.460651	0.755058	0.336628
	All Targets	Tspyl1	0.121759	0.44375	0.736407	0.352861	0.132882
	All Targets	Mark1	0.0552947	0.771338	0.92527	0.112755	0.0337313
	All Targets	Sel1l	0.199814	0.166584	0.448329	0.778366	0.348403
	All Targets	Psd4	-0.0713202	0.654876	0.86941	0.183841	0.0607752
	All Targets	Ing2	0.392944	0.00663114	0.0481412	2.17841	1.31748
	All Targets	Mob3b	-0.111279	0.356793	0.671585	0.447584	0.172899
	All Targets	Hipk3	0.222132	0.106899	0.342496	0.971028	0.465345
	All Targets	Prcc	-0.433967	0.00746622	0.0524917	2.1269	1.27991
	All Targets	Brcc3	0.184894	0.163141	0.442948	0.787437	0.353647
	All Targets	Prkd2	0.00594901	0.967366	0.992463	0.0144092	0.00328553
	All Targets	Gpr4	-0.012414	0.949988	0.988818	0.022282	0.00488359
	All Targets	Grcc10	-1.06509	1.18498e-08	1.04498e-06	7.92629	5.98089
	All Targets	Minpp1	0.0230215	0.876342	0.966008	0.0573264	0.0150193
	All Targets	Cinp	0.0176244	0.918643	0.98098	0.0368534	0.00833982
	All Targets	Sdsl	0.0431382	0.789999	0.93289	0.102374	0.0301697
	All Targets	Dbt	-0.143041	0.369349	0.680132	0.432564	0.167407
	All Targets	Zfp386	-0.00852532	0.997926	0.999302	0.000901767	0.000303456
	All Targets	Sag	0.251508	0.156754	0.434452	0.80478	0.362058
	All Targets	Syp	0.268885	0.233293	0.538859	0.632098	0.268525
	All Targets	Tbck	0.105825	0.477576	0.763468	0.320958	0.117209
	All Targets	Frzb	-0.118097	0.59228	0.837934	0.227473	0.0767899
	All Targets	Clip3	0.420151	0.061996	0.240002	1.20764	0.619785
	All Targets	Zfp143	0.268206	0.115069	0.358012	0.939043	0.446103
	All Targets	Scap	0.125458	0.383267	0.692594	0.416499	0.159522
	All Targets	Csnk1e	0.384611	0.0255019	0.127936	1.59343	0.893007
	All Targets	Derl1	-0.202009	0.162135	0.442394	0.790123	0.354191
	All Targets	Plekhh2	-0.18208	0.314178	0.631974	0.502824	0.199301
	All Targets	Tmem252	0.26098	0.174171	0.45934	0.759025	0.337865
	All Targets	Ranbp1	-0.380367	0.0695689	0.259212	1.15758	0.586345
	All Targets	Pcdhga5	0.0218079	0.91612	0.980368	0.0380476	0.00861101
	All Targets	Pax1	0.0654635	0.747515	0.916937	0.12638	0.0376606
	All Targets	Ddah1	0.538889	0.0197671	0.106481	1.70406	0.972726
	All Targets	Irf9	-0.366575	0.057543	0.22873	1.24001	0.640677
	All Targets	Mindy1	0.442514	0.00427442	0.0345787	2.36912	1.46119
	All Targets	Sorbs3	0.422032	0.0127936	0.0780844	1.89301	1.10744
	All Targets	Sftpb	-0.0036029	0.980991	0.995757	0.00833478	0.00184664
	All Targets	P2rx2	-0.052223	0.814737	0.943765	0.0889828	0.0251362
	All Targets	Map3k19	0.111378	0.624832	0.855657	0.204237	0.0677005
	All Targets	Pgm5	-0.198179	0.343833	0.661012	0.463653	0.179791
	All Targets	Atp6v0e	-0.153443	0.323	0.640486	0.490797	0.19349
	All Targets	Rpl37a	-0.217012	0.189657	0.480797	0.72203	0.318038
	All Targets	Vmn1r168	0.195385	0.358361	0.673089	0.445679	0.171927
	All Targets	Mrps7	-0.0483379	0.741084	0.91422	0.130133	0.0389492
	All Targets	Glod4	-0.19992	0.175668	0.46057	0.755306	0.336704
	All Targets	Tmem161a	-0.0446012	0.779879	0.928734	0.107973	0.0321084
	All Targets	Rpe65	-0.082165	0.661819	0.872154	0.179261	0.0594067
	All Targets	Tubg1	0.431501	0.000869198	0.0102179	3.06088	1.99064
	All Targets	Fam107b	0.120416	0.463108	0.75219	0.334318	0.123673
	All Targets	Myo1a	0.0527758	0.874439	0.965142	0.0582702	0.0154087
	All Targets	Ccdc28a	-0.0713455	0.667701	0.876793	0.175418	0.0571029
	All Targets	Mrps22	-0.256985	0.118414	0.364535	0.926597	0.438261
	All Targets	Wdr47	0.161477	0.384413	0.69323	0.415202	0.159123
	All Targets	Fam114a2	0.0311107	0.839771	0.952626	0.0758391	0.0210775
	All Targets	Ccdc25	-0.151618	0.30682	0.623903	0.513116	0.204883
	All Targets	Smtnl2	0.265475	0.163785	0.444045	0.785726	0.352573
	All Targets	Pcsk7	-0.0807855	0.581574	0.830364	0.235395	0.0807314
	All Targets	Snn	-0.0559137	0.670452	0.877802	0.173632	0.0566033
	All Targets	Gm3893	-0.0264455	0.746369	0.915938	0.127047	0.0381341
	All Targets	Vti1b	0.131829	0.429028	0.72695	0.367515	0.138495
	All Targets	Taf11	-0.0116557	0.939865	0.985907	0.0269346	0.00616389
	All Targets	Ercc5	-0.110256	0.559505	0.817721	0.252196	0.0873951
	All Targets	Rbm6	0.0181806	0.883568	0.968249	0.0537599	0.014013
	All Targets	Pla2r1	0.207505	0.277148	0.592005	0.557288	0.227675
	All Targets	Zfp830	-0.214301	0.230601	0.53498	0.637138	0.271662
	All Targets	Cul9	0.112956	0.575801	0.828035	0.239727	0.0819515
	All Targets	Golm1	0.117959	0.673606	0.879428	0.171594	0.0557998
	All Targets	Mettl25	-0.0110084	0.954556	0.990481	0.0201987	0.00415405
	All Targets	Nlrp12	0.12927	0.594357	0.839322	0.225952	0.0760712
	All Targets	Cplx1	-0.0456975	0.811353	0.942019	0.09079	0.0259404
	All Targets	Cdipt	0.512385	0.00807079	0.055443	2.09308	1.25615
	All Targets	Mon2	0.00741771	0.954419	0.990446	0.0202608	0.00416926
	All Targets	Usp15	0.157609	0.243175	0.551598	0.614081	0.258378
	All Targets	Polr3a	0.0777478	0.696298	0.891278	0.157205	0.0499866
	All Targets	Atrx	-0.295916	0.0740656	0.270991	1.13038	0.567045
	All Targets	Emc3	-0.400691	0.00726108	0.0516234	2.139	1.28715
	All Targets	Ppp2r5d	-0.194951	0.209464	0.50729	0.67889	0.294744
	All Targets	Pla2g2c	0.0483545	0.781251	0.929567	0.107209	0.0317192
	All Targets	Olfr771	-0.0161951	0.928844	0.983175	0.0320573	0.00736926
	All Targets	Lin7b	0.0656685	0.765143	0.922801	0.116257	0.0348922
	All Targets	Klhl5	-0.157524	0.436649	0.731281	0.359868	0.135916
	All Targets	St6gal1	-0.459401	0.0302334	0.145994	1.51951	0.835664
	Pathway1, All Targets	Dusp10	-0.00524064	0.978144	0.995567	0.00959711	0.00192948
	All Targets	Zfp62	0.145798	0.432992	0.729547	0.36352	0.136947
	All Targets	Dpp9	0.159005	0.212982	0.511112	0.671656	0.291484
	All Targets	Phxr4	0.0325201	0.860464	0.960627	0.0652671	0.0174453
	All Targets	Sh3rf2	-0.356743	0.0842145	0.294016	1.07461	0.53163
	All Targets	Olfr142	0.099212	0.589193	0.836112	0.229742	0.0777356
	All Targets	Wfdc2	1.38077	3.92338e-06	0.000134693	5.40634	3.87065
	All Targets	Afg1l	-0.461646	0.0121102	0.0750484	1.91685	1.12466
	All Targets	Abca17	0.0133447	0.94814	0.988196	0.0231275	0.00515711
	All Targets	Vcp	0.260529	0.174779	0.459889	0.757512	0.337347
	All Targets	Snx19	-0.0983318	0.526344	0.799568	0.27873	0.0971447
	Pathway1, All Targets	Plcb1	0.0846117	0.682381	0.883695	0.165973	0.0536974
	All Targets	Ythdf3	-0.130746	0.411213	0.715073	0.385934	0.14565
	All Targets	Hspa14	-0.0444556	0.807007	0.939969	0.0931228	0.0268867
	All Targets	9930111J21Rik1	-0.607794	0.0202107	0.108279	1.69442	0.965454
	All Targets	Slc23a3	-0.161499	0.396092	0.701909	0.402204	0.153719
	All Targets	Lrrc1	0.00171984	0.972501	0.994103	0.0121102	0.00256857
	All Targets	Slc23a4	0.0922137	0.611577	0.849669	0.213549	0.07075
	All Targets	Mlx	0.150733	0.424447	0.722649	0.372177	0.141073
	All Targets	Lpar5	-0.0431927	0.741671	0.914482	0.129789	0.0388248
	All Targets	Itm2a	-0.120235	0.595534	0.839941	0.225093	0.0757511
	All Targets	Rplp2	-0.129674	0.50705	0.78664	0.294949	0.104224
	All Targets	Serpinf1	0.0300548	0.892271	0.971681	0.0495033	0.0124764
	All Targets	Zdhhc19	-0.00178969	0.993438	0.997558	0.00285928	0.00106187
	All Targets	Galt	-0.0411873	0.769673	0.924609	0.113694	0.0340419
	All Targets	Fastkd1	-0.300367	0.0554308	0.223358	1.25625	0.650999
	All Targets	Ntmt1	0.135022	0.394145	0.700186	0.404344	0.154787
	All Targets	D3Ertd751e	0.00397517	0.982441	0.996274	0.00769365	0.00162102
	All Targets	Cep19	0.119503	0.347756	0.663382	0.458725	0.178236
	All Targets	Tmem238	0.0209308	0.907941	0.97712	0.0419425	0.0100521
	All Targets	Eepd1	0.712981	0.000119167	0.00210041	3.92385	2.6777
	All Targets	Col4a5	-0.215116	0.287434	0.602094	0.541462	0.220336
	All Targets	Pcdhb5	0.281418	0.173085	0.457526	0.761741	0.339584
	All Targets	Mrpl47	-0.33182	0.0672043	0.253122	1.1726	0.59667
	All Targets	Tarsl2	0.0430093	0.823872	0.946102	0.0841403	0.024062
	All Targets	Fam83g	0.632113	0.000226107	0.00346338	3.64569	2.4605
	All Targets	Ccdc18	1.31943	9.69858e-13	3.61757e-10	12.0133	9.44158
	All Targets	Leng1	0.123308	0.513796	0.791603	0.289209	0.101493
	All Targets	Maml1	0.117825	0.419507	0.720101	0.377261	0.142607
	All Targets	Gm3646	0.0282152	0.902454	0.9756	0.0445752	0.0107284
	All Targets	Itgae	-0.743886	0.00137356	0.0146122	2.86215	1.83528
	All Targets	Rnpc3	0.158147	0.277928	0.59302	0.556067	0.226931
	All Targets	Gpd1	-0.383485	0.123418	0.374681	0.90862	0.426339
	All Targets	Cdc25b	0.0843671	0.622735	0.854384	0.205697	0.068347
	All Targets	Meltf	-0.0381697	0.847688	0.95525	0.0717638	0.019883
	All Targets	Gripap1	-0.412524	0.00651815	0.047546	2.18588	1.32289
	All Targets	Gpatch2l	0.255333	0.124575	0.377196	0.904569	0.423433
	All Targets	Hadh	-1.25772	1.32271e-07	8.18598e-06	6.87854	5.08693
	All Targets	Mtmr11	-0.0566393	0.765974	0.922818	0.115786	0.0348838
	All Targets	Hgfac	0.0246767	0.883503	0.968249	0.0537921	0.014013
	All Targets	Spice1	-0.194628	0.281242	0.597235	0.550919	0.223855
	All Targets	Rnf222	0.122442	0.5425	0.80906	0.2656	0.0920191
	All Targets	Nubp2	-0.0994363	0.516999	0.794379	0.28651	0.0999724
	All Targets	Zfp653	0.0535334	0.7553	0.919782	0.121881	0.036315
	All Targets	Rpl3	-0.407088	0.0398465	0.17654	1.39961	0.753157
	All Targets	Lsm7	-0.76292	8.83514e-05	0.00164553	4.05379	2.78369
	All Targets	Nrarp	-0.170017	0.30144	0.617896	0.520799	0.209084
	All Targets	Smyd3	-0.0888285	0.644111	0.864361	0.19104	0.0633049
	All Targets	Mtmr12	-0.282297	0.0290985	0.142105	1.53613	0.847391
	All Targets	Sulf1	-0.0826519	0.672871	0.878884	0.172068	0.0560684
	All Targets	Ube2k	0.233574	0.152946	0.428188	0.815462	0.368366
	All Targets	Gm21466	0.23724	0.462709	0.751809	0.334692	0.123893
	All Targets	Tex30	-0.139918	0.487657	0.77163	0.311885	0.112591
	All Targets	Tmx4	0.252217	0.201548	0.498216	0.695621	0.302583
	All Targets	Mt1	1.97104	1.67496e-09	2.01009e-07	8.776	6.69678
	All Targets	Ankle2	0.0258167	0.833264	0.950482	0.0792172	0.0220562
	All Targets	Cc2d2a	0.0229825	0.90404	0.975865	0.0438125	0.0106101
	All Targets	Atxn2l	0.0507132	0.753304	0.919344	0.12303	0.0365221
	All Targets	Mroh2a	-0.0281542	0.889603	0.971468	0.0508036	0.0125714
	All Targets	Prdx1	-0.442058	0.0311314	0.149441	1.5068	0.825529
	All Targets	Gm41291	-0.23634	0.230187	0.534494	0.637919	0.272057
	All Targets	Arrdc3	1.10168	2.10391e-07	1.22e-05	6.67697	4.91364
	All Targets	Nnt	-0.562407	0.00409427	0.0333166	2.38782	1.47734
	All Targets	Acsm3	-0.711327	0.00342666	0.0291741	2.46513	1.535
	All Targets	Marchf8	-0.12882	0.358036	0.672738	0.446073	0.172154
	All Targets	Nudt7	-0.169762	0.304432	0.621795	0.51651	0.206353
	All Targets	Rps6ka3	-0.138072	0.421086	0.721103	0.375629	0.142003
	All Targets	Sox4	-0.106588	0.403272	0.707547	0.394402	0.150245
	All Targets	Lrrc31	0.00369256	0.985912	0.996808	0.00616168	0.00138843
	All Targets	Tada3	-0.242383	0.10701	0.342496	0.970577	0.465345
	All Targets	Gm6358	0.282504	0.206488	0.502866	0.685105	0.298548
	All Targets	Cast	0.609162	0.0132871	0.0802515	1.87657	1.09555
	All Targets	Fa2h	0.715618	0.0199507	0.107178	1.70004	0.969894
	All Targets	Mgat4a	-0.2821	0.211252	0.509265	0.6752	0.293056
	All Targets	Shld3	0.238975	0.155406	0.433022	0.808533	0.36349
	All Targets	Rufy2	-0.108041	0.575229	0.827901	0.240159	0.0820217
	All Targets	Serpinb9	-0.193575	0.353724	0.669425	0.451336	0.174298
	All Targets	Nup153	-0.19978	0.211258	0.509265	0.675186	0.293056
	All Targets	Olfr1039	0.198741	0.328948	0.645869	0.482872	0.189855
	All Targets	Smg5	0.182986	0.187997	0.478168	0.72585	0.320419
	All Targets	Agl	-0.149098	0.249436	0.55848	0.603041	0.252993
	All Targets	Mtfp1	-0.328753	0.0567148	0.226527	1.2463	0.64488
	All Targets	Mfsd14a	-0.00961768	0.951232	0.988818	0.0217135	0.00488359
	All Targets	Smad1	0.287114	0.0915421	0.308969	1.03838	0.510086
	All Targets	H4c14	-1.29486	2.32929e-08	1.84254e-06	7.63278	5.73458
	All Targets	Nrf1	0.386223	0.0126866	0.077713	1.89666	1.10951
	All Targets	Taf13	-0.194291	0.170896	0.454439	0.767268	0.342524
	Pathway1, Pathway1, Pathway1, Pathway1, Pathway1, Pathway1, All Targets	Pik3r1	-0.296941	0.038308	0.172267	1.41671	0.763797
	TLR3, Pathway1, Pathway1, Pathway1, Pathway1, Pathway1, Pathway1, Pathway1, Pathway1, Pathway1, Pathway1, All Targets	Dusp7	-0.051937	0.823765	0.946102	0.0841969	0.024062
	All Targets	Lig1	-0.0869094	0.521939	0.797618	0.28238	0.0982052
	All Targets	Ccdc22	-0.231727	0.0989674	0.32443	1.00451	0.488879
	All Targets	Ifi203	-0.330208	0.148992	0.421706	0.826837	0.37499
	All Targets	Snai3	0.18421	0.351351	0.667142	0.454259	0.175782
	All Targets	Pdgfrb	-0.214352	0.25286	0.562948	0.59712	0.249531
	All Targets	Rnd1	0.656799	0.00170991	0.0172987	2.76703	1.76199
	All Targets	Morc3	0.156069	0.284537	0.60035	0.545862	0.221595
	All Targets	Pdpn	0.275625	0.22624	0.528225	0.645431	0.277181
	All Targets	Nxf7	0.0146346	0.943234	0.986255	0.0253804	0.00601083
	All Targets	4930467E23Rik	0.0563225	0.788825	0.93269	0.10302	0.0302625
	All Targets	Aen	0.0376518	0.834637	0.95098	0.0785024	0.0218285
	All Targets	Rbm26	0.12559	0.48601	0.770911	0.313355	0.112996
	All Targets	Dhx57	0.106305	0.648149	0.866009	0.188325	0.0624773
	All Targets	Fbxw9	0.345214	0.0118791	0.0737487	1.92522	1.13225
	All Targets	Slc39a10	0.220201	0.234793	0.540424	0.629315	0.267266
	All Targets	Ankrd27	-0.0378475	0.76294	0.922389	0.11751	0.0350858
	All Targets	Pdlim1	-0.161976	0.446159	0.738214	0.35051	0.131818
	All Targets	Nedd9	0.151616	0.535163	0.804201	0.271514	0.0946356
	Pathway1, Pathway1, All Targets	Card11	-0.409527	0.0755135	0.274325	1.12198	0.561734
	All Targets	Nme6	0.117972	0.511637	0.790451	0.291038	0.102125
	All Targets	Smim41	0.0294714	0.871766	0.964166	0.0596	0.0158484
	All Targets	Pax9	0.181372	0.40559	0.709538	0.391913	0.149024
	All Targets	Wdfy4	-0.720967	0.00885037	0.059207	2.05304	1.22763
	All Targets	Prxl2b	-0.681155	0.000318033	0.00455781	3.49753	2.34124
	All Targets	Mt2	2.75279	8.00604e-14	4.60381e-11	13.0966	10.3369
	All Targets	E2f6	-0.131027	0.358315	0.673089	0.445735	0.171927
	All Targets	Adap2	-0.321458	0.121007	0.369392	0.917189	0.432513
	All Targets	Chst15	0.227548	0.219719	0.51995	0.658132	0.284039
	All Targets	Snx3	-0.0716142	0.626153	0.856446	0.20332	0.0673003
	All Targets	Tshz3	0.313126	0.0985551	0.323674	1.00632	0.489892
	All Targets	Cd177	-0.183219	0.874124	0.965103	0.0584271	0.0154266
	All Targets	Tff2	0.639757	0.0550831	0.222258	1.25898	0.653143
	All Targets	Mrpl50	-0.214377	0.150497	0.424226	0.822471	0.372403
	All Targets	Xrcc2	-0.00520231	0.978275	0.995567	0.00953916	0.00192948
	All Targets	Trappc14	-0.269372	0.104872	0.337533	0.97934	0.471684
	All Targets	Mfsd4a	0.249081	0.286703	0.601709	0.542568	0.220613
	All Targets	Tle1	0.343845	0.00559292	0.042481	2.25236	1.37181
	All Targets	Anapc16	0.0204119	0.885123	0.968914	0.0529962	0.0137148
	All Targets	Nsmce4a	-0.274428	0.0954391	0.317157	1.02027	0.498725
	All Targets	Nuggc	-0.0158828	0.939435	0.985625	0.0271334	0.00628818
	All Targets	Pura	-0.306554	0.0786527	0.281794	1.10429	0.550068
	All Targets	Snrpn	0.00759861	0.962728	0.99162	0.0164966	0.00365485
	All Targets	Sdhd	-0.452934	0.038826	0.173523	1.41088	0.760644
	All Targets	Zbp1	-0.226877	0.275006	0.589342	0.560657	0.229632
	All Targets	Olfr1495	-0.157678	0.42959	0.727546	0.366946	0.13814
	All Targets	Atp5a1	-0.408934	0.0411886	0.180918	1.38522	0.742518
	All Targets	Capn12	0.186671	0.393389	0.700143	0.405178	0.154813
	All Targets	Txndc17	0.135678	0.521372	0.797266	0.282852	0.0983968
	All Targets	Atp6v0a2	-0.511631	0.0134548	0.0808446	1.87112	1.09235
	All Targets	Dapk1	0.375761	0.0344153	0.161144	1.46325	0.792787
	All Targets	Eif4ebp1	1.21232	1.33571e-08	1.15213e-06	7.87429	5.9385
	All Targets	Nhlrc2	0.567331	9.00987e-05	0.00167356	4.04528	2.77636
	All Targets	Ankef1	-0.142348	0.512795	0.791001	0.290056	0.101823
	All Targets	Zbtb6	-0.166534	0.337992	0.654501	0.471093	0.184089
	All Targets	Wdr48	0.0523019	0.700627	0.893738	0.154513	0.0487899
	All Targets	Tgfa	0.599466	0.000106859	0.00192924	3.97119	2.71461
	All Targets	Alas2	0.191054	0.349881	0.665936	0.45608	0.176567
	All Targets	Ctsb	-0.8556	3.51521e-06	0.000122819	5.45405	3.91074
	All Targets	Adnp2	-0.24061	0.131171	0.390065	0.882162	0.408863
	All Targets	Bcar1	0.665716	1.5179e-05	0.000401313	4.81876	3.39652
	All Targets	Dock1	-0.334835	0.048471	0.203201	1.31452	0.692075
	All Targets	Parm1	-0.0311664	0.89115	0.971681	0.050049	0.0124764
	All Targets	Dnajb13	0.12917	0.557442	0.816238	0.2538	0.088183
	All Targets	Snx21	0.129026	0.468866	0.757441	0.328951	0.120651
	All Targets	Slc25a4	0.253232	0.238271	0.545231	0.622929	0.263419
	All Targets	Gfpt2	0.862253	0.000281905	0.00415216	3.5499	2.38173
	All Targets	Ptk2b	0.278022	0.118194	0.364188	0.927404	0.438675
	All Targets	Olfml2b	0.0395192	0.825882	0.946914	0.0830819	0.0236896
	All Targets	Ptp4a3	0.0589357	0.771861	0.925737	0.112461	0.0335125
	All Targets	Nudt4	-0.45787	0.120852	0.369216	0.917746	0.432719
	All Targets	Rnf167	-0.412196	0.0197161	0.106315	1.70518	0.973406
	All Targets	Psg27	-0.021547	0.883653	0.968265	0.0537183	0.014006
	All Targets	Gm5617	0.137444	0.377408	0.686798	0.423189	0.163171
	Pathway1, All Targets	Tfdp1	-0.248344	0.0960127	0.318527	1.01767	0.496854
	All Targets	Gpr171	0.162181	0.489311	0.773075	0.310415	0.111778
	All Targets	Lyve1	0.323384	0.158129	0.436314	0.800989	0.3602
	All Targets	Cebpz	-0.0835733	0.655881	0.869781	0.183175	0.0605899
	All Targets	Sf3a2	-0.254716	0.0953559	0.31711	1.02065	0.49879
	All Targets	Snx27	-0.166935	0.260254	0.57212	0.584602	0.242513
	All Targets	Usp42	0.138887	0.495254	0.77749	0.305172	0.109305
	All Targets	Mymx	0.25346	0.210769	0.508868	0.676194	0.293395
	All Targets	Spg11	-0.21357	0.187183	0.477469	0.727734	0.321054
	All Targets	Myo5c	0.643546	0.00211498	0.0202701	2.67469	1.69314
	All Targets	Rarres1	0.00615567	0.974235	0.994757	0.0113363	0.00228313
	All Targets	BC016579	0.633841	0.000158059	0.00261242	3.80118	2.58296
	All Targets	Tnpo2	0.141384	0.34472	0.661596	0.462533	0.179407
	All Targets	Bag6	-0.423573	0.0080194	0.0551693	2.09586	1.2583
	Pathway1, All Targets	Rbl1	-0.0999693	0.557541	0.816238	0.253724	0.088183
	All Targets	Npc1	0.652959	2.08213e-05	0.000510438	4.68149	3.29206
	All Targets	Nbr1	-0.159252	0.355541	0.670881	0.44911	0.173354
	All Targets	Adamts17	-0.221211	0.238367	0.545286	0.622753	0.263376
	All Targets	Ap5z1	-0.131556	0.416321	0.717732	0.380572	0.144038
	All Targets	Bex4	-0.293165	0.203081	0.499175	0.69233	0.301747
	All Targets	Ankrd40	-0.421847	0.00472381	0.0371472	2.32571	1.43007
	All Targets	Vps51	0.0318236	0.82508	0.946337	0.0835042	0.023954
	All Targets	Kif7	0.0505959	0.819901	0.944846	0.0862388	0.0246391
	All Targets	Dlg3	1.09866	2.28864e-07	1.29982e-05	6.64042	4.88612
	All Targets	Ctnna1	0.220643	0.328439	0.645484	0.483546	0.190115
	All Targets	Snx5	-0.883036	1.21897e-06	5.24083e-05	5.91401	4.2806
	All Targets	Vps35	0.0177728	0.917183	0.980863	0.0375441	0.00839157
	All Targets	Tmx2	-0.566315	0.000389275	0.00534565	3.40974	2.272
	All Targets	Arl6ip5	-0.0946253	0.569104	0.822946	0.244809	0.0846286
	All Targets	Prr5l	-0.0439947	0.837965	0.952459	0.0767742	0.0211539
	All Targets	Trappc11	0.201874	0.134008	0.39535	0.872869	0.403018
	All Targets	Sepsecs	-0.128081	0.43535	0.7309	0.361162	0.136142
	All Targets	Tdp2	0.160572	0.256917	0.567945	0.590207	0.245694
	All Targets	Snx18	0.120318	0.4921	0.775228	0.307946	0.11057
	All Targets	Mrps9	-0.12405	0.447693	0.739057	0.34902	0.131322
	All Targets	Polr1h	-0.369591	0.0264872	0.131777	1.57696	0.880159
	All Targets	9530068E07Rik	-0.114133	0.408559	0.712655	0.388745	0.147121
	All Targets	Exoc6b	0.0114114	0.927519	0.983046	0.0326771	0.00742631
	All Targets	Gmip	0.125976	0.518515	0.795451	0.285239	0.0993863
	All Targets	Smtn	-0.270252	0.172681	0.45716	0.762754	0.339931
	All Targets	Mocs2	-0.16026	0.299273	0.615581	0.523933	0.210715
	All Targets	Olfr156	0.0985206	0.635832	0.861014	0.196658	0.0649896
	All Targets	Dis3	0.166245	0.367829	0.67916	0.434354	0.168028
	All Targets	Zfand6	-0.201149	0.208344	0.505603	0.681218	0.296191
	All Targets	Prkaa2	0.264838	0.171073	0.454518	0.766819	0.342449
	All Targets	Ubqln5	0.173214	0.394423	0.700481	0.404037	0.154604
	All Targets	P2ry4	-0.214676	0.233684	0.539193	0.63137	0.268256
	All Targets	Coq9	-0.514298	0.00157892	0.0162834	2.80164	1.78826
	All Targets	Egfl6	0.181143	0.43109	0.728239	0.365432	0.137726
	All Targets	Vstm5	0.317326	0.0797366	0.284059	1.09834	0.546592
	All Targets	Tepsin	-0.0356622	0.813569	0.943174	0.0896059	0.0254082
	All Targets	Uck2	0.207324	0.206964	0.50358	0.684106	0.297932
	All Targets	Cxcr3	-0.257166	0.241594	0.549514	0.616914	0.260021
	All Targets	Gm40892	0.0305661	0.888546	0.970773	0.0513202	0.0128821
	All Targets	Rrp1	-0.302644	0.0558827	0.2246	1.25272	0.64859
	All Targets	Mdga1	-0.145833	0.470396	0.758486	0.327537	0.120052
	All Targets	C5ar1	0.922974	0.000701969	0.00858094	3.15368	2.06647
	All Targets	Tesk2	0.220886	0.286942	0.602021	0.542205	0.220389
	All Targets	Gsdma2	0.333213	0.287581	0.602094	0.54124	0.220336
	All Targets	Adra1b	0.311075	0.192898	0.486059	0.714673	0.313311
	All Targets	Calb2	0.446554	0.111131	0.350191	0.954166	0.455695
	All Targets	Krt8	0.106868	0.799836	0.936408	0.096999	0.0285348
	All Targets	Lypd8l	0.940957	0.0230598	0.11915	1.63714	0.923907
	All Targets	Lacc1	-0.289172	0.14511	0.415601	0.838304	0.381324
	All Targets	Pus1	-0.017087	0.892735	0.971741	0.0492773	0.0124494
	All Targets	Myo5b	0.503192	0.028739	0.140698	1.54153	0.851713
	All Targets	Ndc80	0.0905488	0.637338	0.861337	0.19563	0.0648271
	All Targets	Nr5a1	-0.0484326	0.818344	0.944733	0.0870641	0.0246911
	All Targets	Otud7a	0.115641	0.593668	0.838695	0.226456	0.076396
	All Targets	Nup37	-0.283142	0.0962884	0.319288	1.01643	0.495817
	All Targets	Col12a1	-0.770915	0.00042768	0.00578668	3.36888	2.23757
	Pathway1, All Targets	Prr5	-0.222069	0.148078	0.420766	0.829511	0.375959
	All Targets	Wdcp	-0.0409659	0.842895	0.953928	0.0742266	0.0204846
	All Targets	Arhgap39	-0.44893	0.0123752	0.0762798	1.90745	1.11759
	All Targets	Ppan	-0.257404	0.169281	0.45235	0.771391	0.344525
	All Targets	Rln3	-0.0166408	0.933026	0.983665	0.0301062	0.00715273
	All Targets	Espn	-0.159508	0.44384	0.736407	0.352774	0.132882
	All Targets	Sema5a	-0.323213	0.0999397	0.326145	1.00026	0.486589
	All Targets	Muc3a	0.559251	0.0221755	0.116014	1.65413	0.93549
	All Targets	Tbc1d1	0.233783	0.121271	0.369623	0.916245	0.432241
	All Targets	Gimap7	-0.202949	0.394515	0.700491	0.403936	0.154597
	All Targets	Zswim5	0.0507582	0.79211	0.933516	0.101215	0.0298781
	All Targets	Nup107	0.131107	0.4387	0.732413	0.357832	0.135244
	All Targets	Ggt1	0.0255137	0.936538	0.984774	0.0284746	0.00666332
	All Targets	Ap4b1	0.0476659	0.783458	0.930748	0.105984	0.0311677
	All Targets	Adam30	0.2895	0.140132	0.406604	0.853461	0.390829
	All Targets	Trim36	-0.0346277	0.816419	0.944106	0.0880869	0.0249794
	All Targets	Msra	-0.433717	0.00666123	0.0482327	2.17645	1.31666
	All Targets	Rassf4	-0.308075	0.121181	0.369623	0.916565	0.432241
	All Targets	Fmc1	-0.493991	0.00293888	0.025983	2.53182	1.58531
	All Targets	Exph5	-0.396533	0.0168318	0.0945828	1.77387	1.02419
	All Targets	Crybb3	-0.394433	0.00948704	0.0624759	2.02287	1.20429
	All Targets	Taco1	-0.340538	0.0359304	0.165137	1.44454	0.782156
	All Targets	Fkbp5	1.86182	5.10569e-17	7.04637e-14	16.2919	13.152
	All Targets	Cd1d1	-0.117936	0.56661	0.821147	0.246716	0.0855792
	All Targets	Stoml2	-0.139333	0.368525	0.679534	0.433533	0.167789
	All Targets	Gca	-0.241019	0.164784	0.44569	0.783085	0.350967
	All Targets	Nr2c2	-0.122332	0.496959	0.778825	0.30368	0.10856
	All Targets	Nckap1	0.534099	0.0163415	0.0930017	1.78671	1.03151
	All Targets	Il12rb1	-0.211589	0.335444	0.652341	0.474381	0.185525
	All Targets	Podxl	-0.105741	0.54793	0.81268	0.261275	0.0900804
	All Targets	Nsun2	0.162761	0.29444	0.609438	0.531003	0.215071
	All Targets	Spg20	0.0638794	0.74822	0.916977	0.125971	0.0376416
	All Targets	Tex2	0.202596	0.138125	0.403186	0.859728	0.394494
	Pathway1, All Targets	Ntrk1	0.273922	0.173047	0.457526	0.761836	0.339584
	All Targets	Fbxo28	0.30593	0.0554041	0.223315	1.25646	0.651081
	All Targets	Ylpm1	-0.251197	0.134189	0.395798	0.872283	0.402526
	All Targets	4931428F04Rik	-0.0432992	0.843177	0.953983	0.0740814	0.0204594
	All Targets	Mak16	-0.355534	0.0190417	0.103585	1.72029	0.984704
	All Targets	Apol10a	-1.13773	1.81749e-06	7.22858e-05	5.74053	4.14095
	All Targets	Reg4	-1.22459	2.03043e-06	7.98345e-05	5.69241	4.09781
	All Targets	Obox7	0.14087	0.455276	0.744727	0.341725	0.128003
	All Targets	Zfp384	0.356614	0.0185002	0.101327	1.73282	0.994275
	All Targets	Afg3l1	0.13445	0.303057	0.619995	0.518476	0.207611
	All Targets	Rapgef4	0.596978	0.000289918	0.00422956	3.53772	2.3737
	All Targets	Ppfibp1	0.700018	1.3791e-05	0.000368856	4.8604	3.43314
	All Targets	Olfr316	-0.0271715	0.890601	0.971681	0.0503167	0.0124764
	All Targets	Ltb4r2	0.119274	0.494031	0.776754	0.306246	0.109716
	All Targets	Trip12	0.329819	0.0475466	0.199997	1.32288	0.698976
	All Targets	Fam214b	0.685487	0.000150348	0.00251781	3.8229	2.59898
	All Targets	Mfap5	-0.099515	0.697112	0.891636	0.156698	0.0498124
	All Targets	Sfxn2	0.152794	0.394747	0.700786	0.403681	0.154415
	All Targets	Sorbs2	-0.207306	0.261415	0.572897	0.58267	0.241923
	All Targets	Max	0.147721	0.418408	0.719481	0.378401	0.142981
	All Targets	Cnot9	-0.133886	0.36535	0.677805	0.437291	0.168895
	All Targets	Gm3383	0.0923186	0.961142	0.991607	0.0172122	0.0036604
	All Targets	Pcdhb8	0.280383	0.180792	0.467956	0.74282	0.329795
	All Targets	Sgcd	-0.00690185	0.967866	0.992676	0.0141849	0.00319242
	All Targets	Gm9733	-0.0444058	0.841063	0.95302	0.0751713	0.0208979
	All Targets	Myo6	0.129816	0.546375	0.811944	0.262509	0.090474
	All Targets	Ttc39a	0.18551	0.158465	0.436783	0.800067	0.359734
	All Targets	Acp6	-0.312169	0.0395708	0.175883	1.40263	0.754777
	All Targets	Dck	-0.104273	0.5578	0.816238	0.253521	0.088183
	All Targets	Dapk3	-0.0774522	0.556844	0.815904	0.254267	0.0883609
	All Targets	Golga1	0.0869055	0.536996	0.805377	0.270029	0.0940009
	All Targets	Mrpl4	-0.191487	0.168075	0.450929	0.774498	0.345892
	All Targets	Ascc2	-0.209972	0.158937	0.437822	0.798775	0.358702
	All Targets	Tedc2	0.176581	0.317222	0.635411	0.498637	0.196945
	All Targets	Thyn1	-0.0718827	0.672852	0.878884	0.17208	0.0560684
	All Targets	Ap3m1	0.111949	0.407386	0.711037	0.389994	0.148108
	All Targets	Oat	-0.703403	0.00584369	0.0440602	2.23331	1.35595
	All Targets	Tulp4	-0.287136	0.0500246	0.208137	1.30082	0.681652
	All Targets	Naa20	0.0795413	0.617203	0.852217	0.209572	0.0694499
	All Targets	Il17re	-0.130805	0.458413	0.748174	0.338743	0.125997
	All Targets	Otx1	0.0537797	0.797562	0.935564	0.0982355	0.0289264
	All Targets	Itm2c	-0.749279	3.66677e-05	0.000798188	4.43572	3.09789
	All Targets	Rbm47	0.177779	0.283289	0.599275	0.54777	0.222373
	All Targets	Tmprss11d	0.164385	0.44849	0.739057	0.348248	0.131322
	All Targets	Sphk2	0.00438663	0.976638	0.99505	0.0102666	0.00215493
	All Targets	Btrc	-0.0948339	0.518469	0.795451	0.285278	0.0993863
	All Targets	Rnf149	0.373416	0.0398683	0.17658	1.39937	0.753059
	All Targets	Pink1	0.607719	0.000202974	0.00321243	3.69256	2.49317
	All Targets	Rtp2	0.208153	0.312826	0.63033	0.504697	0.200432
	All Targets	Tmem260	-0.470998	0.00920732	0.0610327	2.03587	1.21444
	All Targets	Klra2	0.197583	0.425978	0.724095	0.370613	0.140204
	All Targets	Magi3	-0.127201	0.402555	0.707276	0.395175	0.150411
	All Targets	Dcaf12	0.0560123	0.706815	0.897566	0.150694	0.0469335
	All Targets	Dpm3	-0.191522	0.164326	0.44494	0.784295	0.351699
	All Targets	Evl	-0.263506	0.265356	0.57728	0.57617	0.238614
	All Targets	Slc2a3	0.28431	0.20682	0.503318	0.684408	0.298157
	All Targets	Mllt10	-0.0382978	0.79811	0.93583	0.0979374	0.0288033
	All Targets	Celf1	0.0157236	0.917612	0.980864	0.037341	0.00839129
	All Targets	Pecam1	0.22717	0.27893	0.59406	0.554505	0.22617
	All Targets	Olfr1221	-0.182677	0.363407	0.6769	0.439606	0.169475
	All Targets	Tsku	-0.540954	0.010688	0.0683845	1.9711	1.16504
	All Targets	Phactr4	0.178543	0.218816	0.519057	0.659922	0.284785
	All Targets	Prdm5	-0.0271691	0.893229	0.971891	0.049037	0.0123827
	All Targets	Pias4	-0.153433	0.286707	0.601709	0.542562	0.220613
	All Targets	Emc6	0.0757758	0.600996	0.843809	0.221129	0.0737556
	All Targets	Vps13a	-0.260689	0.1272	0.381959	0.895514	0.417983
	All Targets	Cep97	0.135272	0.52018	0.796341	0.283846	0.0989012
	All Targets	P2ry1	-0.459878	0.00298869	0.0263222	2.52452	1.57968
	All Targets	Naca	-0.512954	0.00541623	0.0413895	2.2663	1.38311
	All Targets	Hdac8	-0.0483454	0.764324	0.922792	0.116723	0.0348962
	All Targets	Mrpl54	-0.0896316	0.59782	0.841975	0.22343	0.0747008
	All Targets	Prkar2b	0.13276	0.508404	0.787837	0.293791	0.103564
	All Targets	Ccl22	-0.497325	0.0718585	0.265622	1.14352	0.575736
	All Targets	Wdr88	0.0709742	0.719803	0.903825	0.142786	0.0439156
	All Targets	Zfp367	0.162956	0.42133	0.721176	0.375378	0.141959
	All Targets	Nudcd2	-0.00197676	0.989765	0.99726	0.00446772	0.00119163
	All Targets	Gjb6	0.228746	0.225601	0.527089	0.64666	0.278116
	All Targets	Vezf1	0.338028	0.0263329	0.131294	1.5795	0.881756
	All Targets	Olfr885	0.320566	0.108274	0.344703	0.965476	0.462554
	All Targets	Gbp6	-0.792813	0.00107419	0.0120332	2.96892	1.91962
	All Targets	Pggt1b	-0.138838	0.382041	0.692054	0.41789	0.15986
	All Targets	Marchf3	0.16377	0.371591	0.681794	0.429934	0.166347
	All Targets	Jph1	0.157517	0.465336	0.754064	0.332233	0.122592
	All Targets	Bcorl1	-0.123689	0.484117	0.769558	0.315049	0.113759
	All Targets	Tyms	-0.119708	0.47269	0.759942	0.325424	0.11922
	All Targets	Nup93	0.198543	0.174073	0.459171	0.759268	0.338026
	All Targets	Chrna9	0.0727559	0.731702	0.909165	0.135666	0.0413571
	All Targets	Fubp1	-0.143482	0.399376	0.704735	0.398618	0.151974
	All Targets	Rpn2	-0.514638	0.00190229	0.0187866	2.72072	1.72615
	All Targets	Selenoi	0.689432	8.3244e-05	0.00157161	4.07965	2.80365
	All Targets	Abi3bp	-0.330335	0.142349	0.410738	0.846645	0.386435
	All Targets	Gm1110	-0.040111	0.780716	0.92935	0.107507	0.0318209
	All Targets	Npc2	-1.18665	5.68902e-10	8.26464e-08	9.24496	7.08278
	All Targets	Jade1	0.179725	0.19775	0.493161	0.703883	0.307011
	All Targets	Usp31	0.142704	0.472616	0.75994	0.325492	0.119221
	All Targets	Arhgap22	0.254626	0.185637	0.474616	0.731335	0.323657
	All Targets	Tcn2	-0.399606	0.0681679	0.256057	1.16642	0.591664
	All Targets	Kank2	-0.431089	0.0252982	0.127145	1.59691	0.8957
	All Targets	Vegfc	0.00197593	0.99277	0.99726	0.0031515	0.00119163
	All Targets	Rptor	-0.179851	0.128194	0.384359	0.892132	0.415262
	All Targets	Neto2	0.534567	0.00284865	0.0253477	2.54536	1.59606
	All Targets	Prkx	0.588617	0.000582399	0.00736072	3.23478	2.13308
	All Targets	Olfr1499	0.090139	0.639247	0.861932	0.194331	0.0645268
	All Targets	Papss1	-0.699615	2.53344e-05	0.000590609	4.59629	3.2287
	All Targets	Ppp1r1b	-1.43122	4.20154e-07	2.1484e-05	6.37659	4.66788
	All Targets	Maco1	0.441969	0.00204302	0.0197173	2.68973	1.70515
	All Targets	Ccng1	-0.14337	0.41313	0.715634	0.383913	0.145309
	All Targets	Psg25	-0.00247871	0.990822	0.99726	0.00400436	0.00119163
	All Targets	Cyyr1	0.714008	0.000722353	0.00876798	3.14125	2.0571
	All Targets	Crat	0.00453525	0.983612	0.996286	0.00717635	0.00161604
	All Targets	Pdhb	-0.242943	0.0847058	0.295134	1.07209	0.529981
	All Targets	Ttc19	-0.0874214	0.401671	0.706502	0.39613	0.150887
	All Targets	Hoxd8	0.200565	0.292555	0.608159	0.533792	0.215983
	All Targets	Pde4dip	0.0197165	0.894054	0.972327	0.0486364	0.0121875
	All Targets	Cebpzos	-0.267719	0.0767703	0.277358	1.11481	0.55696
	All Targets	Pfdn2	-0.125918	0.347745	0.663382	0.458739	0.178236
	All Targets	Smc2	-0.143506	0.449687	0.73997	0.34709	0.130786
	All Targets	Inava	0.284415	0.267744	0.580769	0.572281	0.235996
	All Targets	Gnai1	0.0475561	0.815854	0.944106	0.0883876	0.0249794
	Pathway1, All Targets	Il6ra	0.147144	0.51116	0.790316	0.291443	0.102199
	All Targets	Kcna3	-0.09185	0.696651	0.891302	0.156985	0.049975
	All Targets	Sel1l3	0.0511407	0.766759	0.922976	0.115341	0.0348097
	All Targets	Crtc2	0.316656	0.0577536	0.229233	1.23842	0.639723
	All Targets	Pals1	0.330288	0.0358014	0.164885	1.4461	0.78282
	All Targets	Uvrag	-0.21601	0.247404	0.556185	0.606593	0.25478
	All Targets	Creld1	-0.262593	0.14013	0.406604	0.85347	0.390829
	All Targets	Slc16a11	-0.0217207	0.918021	0.980864	0.0371475	0.00839129
	All Targets	Trmt12	0.0539415	0.787221	0.932312	0.103904	0.0304386
	All Targets	Prkag1	0.485288	0.00066599	0.00822858	3.17653	2.08468
	All Targets	Maf1	0.113187	0.507919	0.787338	0.294206	0.103839
	All Targets	Gmeb2	-0.00231288	0.993643	0.997624	0.00276974	0.00103306
	All Targets	Cep250	-0.0115341	0.953757	0.99017	0.0205624	0.00429038
	All Targets	Tmem175	-0.0839446	0.617958	0.852498	0.209041	0.0693068
	All Targets	Tmigd3	-0.0243445	0.898201	0.973922	0.0466264	0.011476
	All Targets	Spon2	-0.535574	0.0240295	0.122826	1.61926	0.910709
	All Targets	Foxk2	0.174075	0.219416	0.51962	0.658733	0.284314
	All Targets	Pdss2	-0.106996	0.490292	0.773847	0.309545	0.111345
	All Targets	Phlda2	0.293141	0.099931	0.326145	1.0003	0.486589
	All Targets	Ptpn6	-0.313776	0.160337	0.43966	0.794967	0.356883
	All Targets	Ttc8	0.176491	0.410669	0.714799	0.386508	0.145816
	All Targets	Odf3b	-0.118583	0.515744	0.793153	0.287566	0.100643
	All Targets	Rb1	-0.0416149	0.743034	0.914771	0.128992	0.0386877
	All Targets	Tnfrsf26	0.0995352	0.661412	0.872154	0.179528	0.0594067
	All Targets	Fdx1	0.0525011	0.705897	0.896649	0.151258	0.0473775
	TLR3, Pathway1, Pathway1, Pathway1, Pathway1, Pathway1, Pathway1, Pathway1, Pathway1, Pathway1, Pathway1, Pathway1, Pathway1, All Targets	Uba52	-1.13268	3.11008e-09	3.25168e-07	8.50723	6.48789
	All Targets	Slc46a1	0.108013	0.643302	0.864012	0.191585	0.0634802
	All Targets	Defa34	-1.14275	0.000495352	0.00647382	3.30509	2.18884
	All Targets	Lad1	0.0688932	0.790253	0.933038	0.102234	0.0301008
	All Targets	Gm36712	-0.268402	0.164797	0.44569	0.783052	0.350967
	All Targets	Olfr433	0.125187	0.580293	0.829824	0.236352	0.0810141
	All Targets	Aldh5a1	-0.208546	0.223713	0.524187	0.650309	0.280514
	All Targets	Rpl24	-0.375759	0.0501618	0.208582	1.29963	0.680724
	All Targets	Fundc2	-0.0153292	0.918463	0.980864	0.0369385	0.00839129
	All Targets	Ankfy1	-0.32582	0.0130954	0.0795115	1.88288	1.09957
	Pathway1, All Targets	Pld4	-0.76888	0.00364285	0.0304444	2.43856	1.51649
	All Targets	5730455P16Rik	0.0816342	0.770568	0.924916	0.113189	0.0338975
	All Targets	Tmem63a	0.167783	0.240664	0.54839	0.61859	0.260911
	All Targets	Creb3	0.280437	0.061153	0.23794	1.21358	0.623533
	All Targets	B4galt7	-0.217656	0.11374	0.355704	0.944087	0.448911
	All Targets	Trim6	0.590147	0.00216526	0.0206658	2.66449	1.68475
	All Targets	Spint1	-0.11455	0.607769	0.849055	0.216262	0.0710642
	All Targets	Samd4b	0.124957	0.401366	0.70645	0.396459	0.150919
	All Targets	Tor1aip2	0.258881	0.108091	0.344658	0.966212	0.462612
	All Targets	Pradc1	0.0158068	0.928273	0.983175	0.0323242	0.00736926
	All Targets	Usp37	-0.231409	0.16133	0.441099	0.792285	0.355464
	All Targets	Zfp408	-0.047478	0.808	0.940286	0.0925889	0.02674
	All Targets	Cxcl13	0.594668	0.015316	0.0886126	1.81485	1.0525
	All Targets	Hes3	0.259946	0.233889	0.539355	0.630991	0.268126
	All Targets	Raph1	0.741731	2.74854e-05	0.000632346	4.5609	3.19905
	All Targets	Fxyd3	0.960426	0.000294635	0.00428469	3.53072	2.36808
	All Targets	Mrps27	-0.23989	0.169291	0.45235	0.771365	0.344525
	All Targets	Mageh1	0.230591	0.188895	0.479658	0.723779	0.319068
	All Targets	Slc16a13	0.207121	0.234148	0.539647	0.630509	0.26789
	All Targets	Gm14295	-0.6281	0.000243461	0.00367615	3.61357	2.43461
	All Targets	Rpl15	-0.105927	0.552504	0.813765	0.257664	0.089501
	All Targets	Sult1a1	-1.19347	7.21967e-06	0.000220928	5.14148	3.65575
	All Targets	Tmem54	0.368437	0.187653	0.477823	0.726644	0.320733
	All Targets	Slitrk3	0.00386883	0.986671	0.996933	0.00582747	0.00133406
	All Targets	Lrrc4	0.190457	0.335544	0.652341	0.47425	0.185525
	All Targets	Kctd5	0.526451	0.0195363	0.105719	1.70916	0.975847
	All Targets	Abcb9	0.103718	0.626405	0.856451	0.203145	0.0672974
	All Targets	Olfr1006	0.190333	0.261438	0.572897	0.582631	0.241923
	All Targets	Ceacam10	-0.395431	0.102695	0.332697	0.988452	0.477951
	All Targets	Pcdhgb2	0.22308	0.252723	0.562866	0.597355	0.249595
	All Targets	Ap3s1	0.586951	0.00263103	0.023886	2.57987	1.62186
	All Targets	Trp53i11	-0.279402	0.165384	0.446359	0.781506	0.350316
	All Targets	Sco1	0.295911	0.044204	0.190476	1.35454	0.720159
	All Targets	Grhl3	0.600834	0.00219752	0.0209014	2.65807	1.67982
	All Targets	Olfr597	0.171458	0.421883	0.721487	0.374808	0.141771
	All Targets	Fam71d	0.0713883	0.75246	0.919162	0.123517	0.0366079
	All Targets	Olfr76	0.0928167	0.603074	0.845234	0.21963	0.0730231
	All Targets	Naa40	-0.279678	0.0967925	0.320037	1.01416	0.4948
	All Targets	Rarres2	-0.742206	0.00202047	0.0195681	2.69455	1.70845
	All Targets	Nhlrc3	-0.0230055	0.992697	0.99726	0.00318321	0.00119163
	All Targets	Armc3	0.198233	0.366845	0.678437	0.435518	0.16849
	All Targets	Ncln	-0.0519173	0.748509	0.917015	0.125803	0.0376235
	All Targets	Septin4	-0.422218	0.0298446	0.144826	1.52513	0.839153
	All Targets	Gpr183	-0.517402	0.0469731	0.198501	1.32815	0.702238
	All Targets	Srsf4	-0.289491	0.0824847	0.290008	1.08363	0.53759
	All Targets	Trem1	0.803167	0.00786886	0.0545332	2.10409	1.26334
	All Targets	Srp54a	0.143499	0.369364	0.680132	0.432546	0.167407
	All Targets	Olfr61	0.212007	0.300522	0.617097	0.522123	0.209647
	All Targets	Satl1	0.0309339	0.899154	0.974246	0.0461658	0.0113315
	All Targets	Cox17	-0.0702106	0.683544	0.884388	0.165233	0.0533573
	All Targets	Ndor1	0.00192432	0.990324	0.99726	0.00422291	0.00119163
	All Targets	C9orf72	0.462603	0.00664844	0.0481935	2.17728	1.31701
	All Targets	Vmn1r125	0.127863	0.522901	0.798203	0.281581	0.0978864
	All Targets	Mall	0.340008	0.304647	0.621982	0.516204	0.206222
	All Targets	Ctcf	-0.19903	0.150362	0.424159	0.822861	0.372471
	All Targets	Ppid	-0.0329335	0.826622	0.947331	0.0826929	0.0234981
	All Targets	Pp2d1	0.10972	0.587634	0.834919	0.230893	0.0783554
	All Targets	Ints4	0.00244187	0.98756	0.99726	0.00543662	0.00119163
	All Targets	Wars	0.188618	0.212711	0.510827	0.672209	0.291726
	All Targets	Tm4sf4	-0.193496	0.45107	0.741131	0.345756	0.130105
	All Targets	Nudt3	-0.349866	0.0226731	0.117854	1.64449	0.928655
	All Targets	Rph3al	-0.12171	0.456846	0.746146	0.34023	0.127176
	All Targets	Bri3	-0.141739	0.444311	0.736847	0.352313	0.132623
	All Targets	Plxnb1	0.164478	0.409428	0.713629	0.387823	0.146527
	All Targets	Cep41	-0.0451885	0.832725	0.949945	0.0794984	0.0223014
	All Targets	Nrap	-0.183308	0.327014	0.643812	0.485433	0.191241
	All Targets	Olfr1383	0.0151148	0.945548	0.987457	0.0243162	0.00548162
	All Targets	Pign	0.277049	0.0565233	0.226221	1.24777	0.645468
	All Targets	Npat	0.301576	0.0898111	0.305915	1.04667	0.514399
	All Targets	Mgat4c	0.0784668	0.858917	0.960065	0.0660487	0.0176996
	All Targets	Mdc1	-0.0604339	0.520512	0.796672	0.283569	0.0987206
	All Targets	Pramel25	-0.156149	0.494482	0.776818	0.305849	0.109681
	All Targets	Gstt2	-0.425076	0.00215095	0.0205577	2.66737	1.68703
	All Targets	Rnf113a1	0.248381	0.197606	0.493032	0.704201	0.307125
	All Targets	Lyrm4	0.168139	0.38735	0.695201	0.411897	0.157889
	All Targets	Nomo1	-0.558168	0.00283258	0.0252236	2.54782	1.59819
	All Targets	Olfr305	-0.0234754	0.892947	0.971889	0.0491744	0.0123831
	All Targets	Zfp771	-0.113208	0.52682	0.799851	0.278338	0.096991
	All Targets	Fam168b	-0.071403	0.655135	0.86941	0.183669	0.0607752
	All Targets	Map3k21	-0.0146226	0.932161	0.98363	0.030509	0.00716841
	All Targets	Hivep2	0.100635	0.526083	0.799439	0.278946	0.0972145
	All Targets	Nags	-0.399551	0.0557635	0.224262	1.25365	0.649244
	All Targets	Car4	0.609376	0.0774787	0.279332	1.11082	0.553879
	All Targets	Ssr4	-0.0278525	0.879047	0.966555	0.0559881	0.0147735
	All Targets	Spata7	0.0812712	0.684146	0.884487	0.164851	0.0533088
	All Targets	Spcs3	-0.197015	0.222605	0.523189	0.652466	0.281341
	All Targets	Ffar3	0.152526	0.491269	0.774592	0.30868	0.110927
	All Targets	Pnrc2	-0.159477	0.315594	0.633621	0.500872	0.198171
	All Targets	Olfr91	0.0512289	0.812878	0.94289	0.0899747	0.0255389
	All Targets	Incenp	-0.357952	0.0593576	0.233128	1.22652	0.632406
	All Targets	Wdr11	-0.382725	0.00138511	0.0146707	2.85852	1.83355
	All Targets	Mmab	-0.0173164	0.922786	0.982213	0.0348988	0.00779423
	Pathway1, All Targets	Ube2d2a	0.359288	0.0131207	0.079593	1.88204	1.09913
	All Targets	Plin2	0.772441	4.24194e-05	0.000892424	4.37244	3.04943
	All Targets	Tnfaip2	0.675792	0.00664883	0.0481935	2.17725	1.31701
	Pathway1, Pathway1, Pathway1, All Targets	Psmc6	0.436934	0.0104224	0.0673404	1.98203	1.17172
	All Targets	Flacc1	-0.159184	0.431848	0.728865	0.364669	0.137353
	All Targets	Plcxd2	-0.164172	0.315419	0.633362	0.501112	0.198348
	All Targets	Hoxa4	-0.0778244	0.689775	0.88769	0.161293	0.0517388
	All Targets	Abhd1	-0.0746973	0.680801	0.882719	0.16698	0.0541775
	All Targets	Tmem141	0.0136229	0.936342	0.984718	0.0285654	0.00668796
	All Targets	Msi2	0.018217	0.88121	0.967123	0.0549208	0.0145183
	All Targets	Nudt9	0.219537	0.174585	0.459708	0.757993	0.337518
	All Targets	Snca	0.00665773	0.972566	0.994103	0.012081	0.00256857
	All Targets	Birc6	-0.289607	0.0573675	0.228296	1.24133	0.641502
	All Targets	Sdr16c5	0.221678	0.265191	0.57728	0.576442	0.238614
	All Targets	Ankrd7	0.0412762	0.848019	0.955545	0.0715943	0.0197489
	All Targets	Aldoa	0.0455691	0.850307	0.956402	0.0704241	0.0193594
	All Targets	Tram2	-0.151383	0.243869	0.552105	0.612844	0.257978
	All Targets	Ap1m2	-0.0905116	0.596994	0.841154	0.22403	0.0751243
	All Targets	Insig1	0.175196	0.343191	0.660674	0.464465	0.180013
	All Targets	Afap1	0.214384	0.264195	0.576103	0.578075	0.2395
	All Targets	Bean1	-0.225299	0.268061	0.581079	0.571766	0.235765
	All Targets	Olfr1033	0.0427166	0.842518	0.953713	0.0744208	0.0205824
	All Targets	Tgfb1i1	-0.380571	0.0807515	0.286527	1.09285	0.542834
	All Targets	Cd180	-0.0380204	0.877022	0.966138	0.0569895	0.0149607
	All Targets	Dmrt3	0.00629499	0.977071	0.995097	0.0100739	0.00213469
	All Targets	Cnih1	-0.156973	0.28614	0.601536	0.543421	0.220739
	All Targets	Pabpc4	0.120473	0.383863	0.69278	0.415823	0.159405
	All Targets	Pex13	0.0908968	0.528302	0.800691	0.277118	0.0965352
	All Targets	Prss39	0.0623814	0.774168	0.92663	0.111165	0.0330934
	All Targets	Txn1	0.0461283	0.825435	0.946559	0.0833169	0.0238524
	All Targets	Sgf29	-0.234587	0.168521	0.451517	0.773345	0.345326
	All Targets	Cdc73	0.0342382	0.804087	0.938464	0.0946972	0.0275824
	All Targets	Gtf3c3	0.214203	0.177807	0.463672	0.75005	0.333789
	All Targets	Pik3ap1	-0.20272	0.393634	0.700186	0.404907	0.154787
	All Targets	Gdpd3	0.170643	0.276863	0.591667	0.557735	0.227923
	All Targets	Gadd45g	0.519852	0.0055056	0.0419331	2.2592	1.37744
	All Targets	Rbbp7	-0.418689	0.0144497	0.0851308	1.84014	1.06991
	All Targets	Ttc37	0.238888	0.159423	0.438198	0.79745	0.35833
	All Targets	Smarca5	-0.268391	0.089415	0.305147	1.04859	0.51549
	All Targets	Fbxl22	-0.0340222	0.86378	0.961882	0.0635967	0.0168782
	All Targets	Oxr1	0.204612	0.190732	0.482547	0.719576	0.31646
	All Targets	Ngef	0.303691	0.0318016	0.151797	1.49755	0.818736
	All Targets	Dmrtb1	0.197569	0.347848	0.663382	0.45861	0.178236
	All Targets	Edn2	-0.403378	0.0528939	0.216229	1.27659	0.665087
	All Targets	Bcl9	-0.255994	0.0807775	0.286527	1.09271	0.542834
	All Targets	Mmp3	0.571021	0.0153199	0.0886126	1.81474	1.0525
	All Targets	Adprs	-0.0906516	0.57796	0.828802	0.238102	0.0815491
	All Targets	Pkd2l1	-0.0976643	0.627082	0.856788	0.202676	0.0671267
	All Targets	Arhgap32	0.210718	0.198435	0.494341	0.702382	0.305973
	All Targets	Ppm1g	-0.118489	0.499694	0.780572	0.301296	0.107587
	All Targets	Herpud2	0.392386	0.00782043	0.0542633	2.10677	1.26549
	All Targets	P2rx4	-0.282177	0.0775616	0.279558	1.11035	0.553528
	All Targets	Mep1b	-0.377186	0.156237	0.433698	0.806216	0.362813
	All Targets	Togaram1	0.0267864	0.865072	0.962299	0.0629478	0.0166902
	Pathway1, All Targets	Ptprj	0.508149	0.00262615	0.0238601	2.58068	1.62233
	All Targets	Foxf1	-0.20036	0.368008	0.679268	0.434142	0.167959
	All Targets	Unc13d	-0.0237279	0.905266	0.975908	0.043224	0.0105913
	All Targets	Pym1	0.14122	0.319674	0.637618	0.495293	0.195439
	All Targets	Itsn2	0.0229876	0.888003	0.970454	0.0515856	0.0130251
	All Targets	Pofut2	0.131093	0.407263	0.711037	0.390125	0.148108
	All Targets	Tnni3	0.053141	0.807696	0.940121	0.092752	0.0268163
	All Targets	Tpbg	0.191646	0.310759	0.628479	0.507577	0.201709
	All Targets	Gm51592	-0.00983668	0.629414	0.8581	0.201063	0.0664621
	All Targets	Brd9	-0.31594	0.0399318	0.176804	1.39868	0.752508
	All Targets	Lrrtm1	0.223093	0.272419	0.585981	0.564762	0.232116
	All Targets	Aqr	-0.425975	0.00237741	0.0222294	2.6239	1.65307
	All Targets	2310011J03Rik	0.141295	0.346177	0.662021	0.460702	0.179128
	All Targets	Msh6	-0.0593586	0.690398	0.887912	0.1609	0.0516299
	All Targets	Olfr1110	0.229281	0.262512	0.574247	0.580851	0.240901
	All Targets	2610318N02Rik	-0.0629461	0.749312	0.917297	0.125337	0.0374899
	All Targets	Srpr	0.0527053	0.72085	0.904587	0.142155	0.0435496
	All Targets	Mthfd1	-0.379652	0.0560897	0.225202	1.25112	0.647427
	All Targets	Tshz2	-0.0781599	0.670433	0.877802	0.173644	0.0566033
	All Targets	Afap1l1	0.133523	0.463602	0.7528	0.333855	0.123321
	All Targets	Ncoa6	0.175425	0.150958	0.424668	0.821144	0.37195
	All Targets	Bmper	0.197185	0.324142	0.641603	0.489264	0.192733
	All Targets	Selenoo	0.104742	0.466468	0.755036	0.331178	0.122032
	All Targets	Fhit	0.199545	0.246718	0.555367	0.607799	0.25542
	All Targets	Calcb	-0.0551795	0.780053	0.928862	0.107876	0.0320486
	All Targets	Pih1d2	0.0663435	0.755624	0.919899	0.121694	0.0362601
	All Targets	H1f2	-0.367931	0.0381508	0.171938	1.4185	0.764628
	All Targets	Rsl24d1	-0.0383268	0.822669	0.945564	0.0847746	0.0243093
	All Targets	Acbd5	-0.166343	0.276612	0.591397	0.558129	0.228121
	All Targets	Ceacam20	-0.58079	0.0305133	0.147088	1.51551	0.832421
	All Targets	Cenpk	-0.118557	0.544557	0.810365	0.263957	0.0913195
	All Targets	Ctso	-0.350469	0.0534371	0.217547	1.27216	0.662446
	All Targets	H2-D1	0.437664	0.00358053	0.0300745	2.44605	1.5218
	All Targets	Atp8b1	0.359171	0.205906	0.502193	0.68633	0.299129
	All Targets	Ints7	-0.277469	0.0666685	0.251597	1.17608	0.599294
	All Targets	Kmt2b	-0.362089	0.0234791	0.120683	1.62932	0.918352
	All Targets	Ptpn13	0.0849478	0.656687	0.8702	0.182641	0.0603811
	All Targets	Pdik1l	0.143698	0.464265	0.753359	0.333234	0.122998
	All Targets	Cdkn1c	0.0373014	0.840218	0.952715	0.0756081	0.0210369
	All Targets	Cfap157	0.0445787	0.828207	0.947773	0.0818609	0.0232957
	All Targets	Atg13	0.253756	0.060334	0.235817	1.21944	0.627425
	All Targets	Olfr730	0.118501	0.539229	0.806837	0.268227	0.0932144
	All Targets	Rnf186	-0.438112	0.0196087	0.105939	1.70755	0.974945
	All Targets	Mcmbp	-0.29018	0.0620328	0.24001	1.20738	0.619771
	All Targets	Xcr1	-0.173608	0.43769	0.732042	0.358834	0.135464
	All Targets	Acat1	-0.903987	2.22239e-07	1.26741e-05	6.65318	4.89708
	All Targets	Cstf3	0.00611658	0.96388	0.99162	0.0159771	0.00365485
	All Targets	Idh1	-0.00376905	0.986394	0.996933	0.00594963	0.00133406
	All Targets	Ms4a3	0.103754	0.671585	0.878429	0.172899	0.0562932
	All Targets	Tsg101	0.445037	0.00652953	0.0475821	2.18512	1.32256
	All Targets	Anapc11	-0.489969	0.000913074	0.010643	3.03949	1.97294
	All Targets	Cenpq	0.318704	0.0630364	0.242365	1.20041	0.61553
	All Targets	Golph3	0.623357	0.00127758	0.0139053	2.89361	1.85682
	All Targets	Thap1	-0.0250269	0.773238	0.92618	0.111687	0.0333048
	All Targets	Becn1	-0.0304061	0.789842	0.932872	0.10246	0.0301779
	All Targets	Klk12	0.350898	0.0964247	0.319468	1.01581	0.495572
	TLR3, Pathway1, Pathway1, Pathway1, Pathway1, Pathway1, Pathway1, Pathway1, Pathway1, Pathway1, All Targets	Ube2v1	0.117864	0.435592	0.7309	0.36092	0.136142
	All Targets	Dcun1d2	-0.440503	0.0160998	0.0919293	1.79318	1.03655
	All Targets	Cog1	-0.0384991	0.76603	0.922818	0.115755	0.0348838
	All Targets	Mc3r	0.126829	0.552551	0.813765	0.257627	0.089501
	All Targets	Tmem134	-0.275299	0.0752441	0.273802	1.12353	0.562564
	All Targets	Esm1	0.325453	0.0790653	0.282689	1.10201	0.548691
	All Targets	Cadm2	0.0550621	0.814333	0.943548	0.0891982	0.0252359
	All Targets	Ddx1	-0.243338	0.132704	0.393015	0.877116	0.405591
	All Targets	Mstn	0.000667252	0.997608	0.999273	0.00104003	0.00031565
	All Targets	Tmem131l	-0.337085	0.114742	0.357542	0.940277	0.446672
	All Targets	Slc6a21	-0.0283739	0.898699	0.974162	0.0463859	0.011369
	All Targets	Tmtc3	0.163457	0.272733	0.586455	0.564263	0.231765
	All Targets	Git1	0.477102	0.00360728	0.0302272	2.44282	1.5196
	All Targets	Rab11fip1	0.542927	0.0021032	0.0202132	2.67712	1.69436
	TLR3, Pathway1, Pathway1, Pathway1, Pathway1, Pathway1, Pathway1, Pathway1, Pathway1, All Targets	Mapk10	-0.0615187	0.755913	0.919964	0.121528	0.036229
	All Targets	Dnase1l3	-0.856904	0.00642555	0.0470696	2.19209	1.32726
	All Targets	Pcdh9	0.168521	0.414541	0.716996	0.382432	0.144483
	All Targets	Ska3	0.105271	0.564784	0.819795	0.248118	0.0862948
	All Targets	Sh2d5	0.382085	0.0700413	0.26048	1.15465	0.584226
	All Targets	Stk32b	-0.0711682	0.740284	0.913702	0.130601	0.0391953
	All Targets	Rgs14	-0.0594953	0.767144	0.923208	0.115123	0.0347004
	All Targets	Cdc42ep1	0.25539	0.21474	0.513537	0.668088	0.289428
	All Targets	Tubb5	-0.624559	0.0116666	0.0729218	1.93305	1.13714
	All Targets	Lipn	0.19553	0.333644	0.65037	0.476717	0.186839
	All Targets	Yars2	-0.158281	0.333349	0.650353	0.477101	0.186851
	All Targets	Rab18	0.222583	0.118372	0.364493	0.92675	0.438311
	All Targets	Rhbdd2	0.408407	0.00952551	0.0626903	2.02111	1.2028
	All Targets	Babam2	0.0451683	0.762231	0.921878	0.117914	0.0353264
	All Targets	Hmmr	-0.0597201	0.770631	0.924916	0.113153	0.0338975
	All Targets	Nat8	0.185271	0.390542	0.697499	0.408332	0.156456
	All Targets	Ccny	-0.0417852	0.763657	0.92247	0.117102	0.0350476
	All Targets	Cox6a1	-0.354012	0.17054	0.454017	0.768173	0.342928
	All Targets	C2cd4a	-0.115363	0.567644	0.821869	0.245924	0.0851973
	All Targets	Carhsp1	0.417509	0.0210166	0.111472	1.67744	0.952834
	All Targets	Nup133	-0.169949	0.306683	0.623807	0.513311	0.20495
	All Targets	Ube3c	-0.175675	0.217743	0.518206	0.662055	0.285497
	All Targets	Ogg1	0.158839	0.333639	0.65037	0.476723	0.186839
	All Targets	Hmgb2	-0.159345	0.434079	0.730042	0.362431	0.136652
	All Targets	Hddc3	0.0397206	0.838988	0.952626	0.0762442	0.0210775
	All Targets	Atpaf2	-0.0864362	0.477748	0.763634	0.320801	0.117115
	All Targets	Camkmt	0.222801	0.180223	0.467178	0.74419	0.330518
	All Targets	Znhit1	0.230894	0.110493	0.349192	0.956664	0.456936
	All Targets	Kcnab3	0.0785326	0.712127	0.9005	0.147443	0.0455161
	All Targets	Olfr1229	-0.0461469	0.817371	0.944198	0.0875808	0.0249371
	All Targets	Defb14	0.16017	0.436514	0.731197	0.360001	0.135965
	All Targets	Apol10b	-0.0337597	0.882369	0.967934	0.0543496	0.0141542
	All Targets	Mtrf1l	-0.241879	0.179155	0.465832	0.746772	0.331771
	All Targets	Bace1	0.222241	0.230681	0.53498	0.636989	0.271662
	All Targets	Neu3	0.0164562	0.933117	0.983665	0.0300638	0.00715273
	All Targets	Shisa2	-0.265262	0.162019	0.442354	0.790435	0.354231
	All Targets	Rnf34	0.0635097	0.683749	0.884388	0.165103	0.0533573
	All Targets	Slc35f6	0.324585	0.0254494	0.127758	1.59432	0.893613
	All Targets	Dll1	0.0974639	0.553287	0.814323	0.25705	0.089203
	All Targets	Slc22a8	0.0406055	0.845885	0.954917	0.0726885	0.0200344
	All Targets	Brd4	0.206942	0.11278	0.353907	0.947766	0.451111
	All Targets	Zdhhc15	0.0431502	0.814793	0.943765	0.0889527	0.0251362
	All Targets	Chgb	0.686291	0.0118298	0.0736082	1.92702	1.13307
	All Targets	Myh8	0.0512893	0.820681	0.944954	0.0858256	0.0245893
	All Targets	Tada2a	0.0385292	0.858234	0.959907	0.0663943	0.0177708
	All Targets	Tmco2	0.0593713	0.794365	0.934464	0.09998	0.0294376
	All Targets	Mbnl1	-0.884243	1.18635e-05	0.000327455	4.92579	3.48485
	All Targets	Tada2b	0.0695331	0.674461	0.879709	0.171043	0.0556608
	All Targets	Agbl5	-0.0301767	0.861806	0.961223	0.0645905	0.0171757
	All Targets	Kcna1	-0.733113	1.30461e-06	5.5061e-05	5.88452	4.25916
	All Targets	Gtf2h1	0.295808	0.0385661	0.172819	1.41379	0.762408
	All Targets	Cep350	-0.0319979	0.792214	0.933516	0.101158	0.0298781
	All Targets	Star	-0.116876	0.568102	0.8221	0.245574	0.0850751
	All Targets	Slc25a10	0.181724	0.39781	0.703514	0.400325	0.152727
	All Targets	Sacs	0.0528786	0.804765	0.93885	0.094331	0.0274039
	All Targets	Mapk8ip3	0.228284	0.160825	0.440473	0.793647	0.356081
	All Targets	Syt11	0.128653	0.539442	0.806942	0.268055	0.0931577
	All Targets	Gprc5c	-0.0786094	0.694799	0.890832	0.158141	0.050204
	All Targets	C130050O18Rik	-0.0163015	0.940766	0.985942	0.0265184	0.00614885
	All Targets	Erlec1	-0.0620979	0.922399	0.982028	0.0350813	0.00787627
	All Targets	Cpeb3	-0.115461	0.559146	0.817368	0.252475	0.0875825
	All Targets	Eno2	-0.00528718	0.982413	0.996274	0.00770599	0.00162102
	TLR3, Pathway1, Pathway1, Pathway1, Pathway1, Pathway1, Pathway1, Pathway1, Pathway1, Pathway1, All Targets	Rps6ka5	-0.21932	0.281857	0.59796	0.549971	0.223328
	All Targets	Plbd1	-1.97814	2.78309e-13	1.28032e-10	12.5555	9.89268
	All Targets	Acot4	-0.034573	0.704811	0.896127	0.151927	0.0476306
	All Targets	Hspb8	0.394182	0.0950826	0.31643	1.0219	0.499723
	All Targets	Extl2	0.044553	0.791457	0.933516	0.101573	0.0298781
	All Targets	Nwd1	0.0567713	0.760405	0.921042	0.118955	0.0357206
	All Targets	Hyal2	0.357025	0.0381838	0.171989	1.41812	0.764499
	All Targets	H2-T10	-0.313351	0.0971536	0.320539	1.01254	0.494119
	All Targets	Nup210	-0.44688	0.0267624	0.132853	1.57247	0.876629
	All Targets	Gm21992	-0.706269	3.26899e-05	0.000725327	4.48559	3.13947
	All Targets	Prag1	0.25981	0.100703	0.328015	0.996959	0.484107
	All Targets	Elf3	0.624088	0.0758668	0.274885	1.11995	0.560848
	All Targets	Exoc4	-0.259049	0.083941	0.293239	1.07603	0.532778
	All Targets	Immp1l	-0.475886	0.00140989	0.0148647	2.85082	1.82784
	All Targets	Suox	0.243895	0.595654	0.839953	0.225006	0.0757452
	All Targets	Bche	-0.242301	0.183391	0.472124	0.736622	0.325944
	All Targets	Apol8	0.0766482	0.696309	0.891278	0.157198	0.0499866
	All Targets	Bscl2	-0.289454	0.0693647	0.258904	1.15886	0.586861
	All Targets	Pramel46	0.369708	0.0470061	0.198571	1.32785	0.702084
	All Targets	Zscan25	0.0216125	0.905804	0.97626	0.0429656	0.0104346
	All Targets	Bcr	-0.0819152	0.595733	0.839978	0.224949	0.0757321
	All Targets	Rps18	-0.0834202	0.650979	0.867364	0.186433	0.0617985
	All Targets	Baz2a	0.225841	0.202611	0.498883	0.693336	0.302001
	All Targets	Ak6	-0.0705871	0.635686	0.861014	0.196758	0.0649896
	All Targets	Mturn	-0.158342	0.466388	0.755036	0.331253	0.122032
	All Targets	Serpinb1b	0.343015	0.0827032	0.290355	1.08248	0.53707
	All Targets	Rnf144a	0.214637	0.268678	0.581286	0.570768	0.23561
	All Targets	Fam184b	0.0433233	0.846483	0.955106	0.0723816	0.0199483
	All Targets	Klhl20	-0.0654679	0.68834	0.886753	0.162197	0.0521975
	All Targets	Upf2	0.00895227	0.959815	0.991603	0.0178126	0.00366209
	All Targets	Mpv17l	0.0643726	0.73586	0.911334	0.133205	0.0403226
	All Targets	Wdr12	0.060274	0.72808	0.907791	0.137821	0.0420139
	All Targets	Cdc40	0.130033	0.430149	0.727967	0.366381	0.137888
	All Targets	Sh3d21	0.0644036	0.734492	0.911084	0.134013	0.0404417
	All Targets	Kmt2c	0.0859616	0.604615	0.846364	0.218521	0.0724426
	All Targets	Dctn5	-0.257492	0.0247752	0.125534	1.60598	0.901237
	All Targets	Elf2	0.0639129	0.617193	0.852217	0.209579	0.0694499
	All Targets	Morc2a	-0.144812	0.320004	0.638041	0.494844	0.195152
	All Targets	Cd36	0.793849	0.00246301	0.0227981	2.60853	1.6421
	All Targets	Caap1	-0.511015	0.00311676	0.0271727	2.5063	1.56587
	All Targets	Gzmb	-0.196686	0.359409	0.674032	0.444411	0.171319
	All Targets	Ttc3	-0.261417	0.102651	0.332697	0.988636	0.477951
	All Targets	Mxd1	1.27571	0.000459768	0.0060895	3.33746	2.21542
	All Targets	Ipo7	-0.404359	0.0208247	0.11071	1.68142	0.955815
	All Targets	Gabrg2	0.13772	0.570062	0.823814	0.244078	0.0841707
	All Targets	Atp6v1d	0.268852	0.0164043	0.0931671	1.78504	1.03074
	All Targets	Pou2f2	-0.276197	0.139909	0.406416	0.854155	0.391029
	All Targets	Anxa11	0.53374	0.0124415	0.0766079	1.90513	1.11573
	All Targets	Tdrd1	0.0503328	0.793661	0.934217	0.100365	0.0295523
	All Targets	Ap1ar	-0.687124	6.0924e-05	0.00122389	4.21521	2.91226
	All Targets	Olfr1491	0.0858229	0.677142	0.880795	0.16932	0.055125
	All Targets	Lifr	0.141225	0.513123	0.791065	0.289778	0.101788
	All Targets	Ring1	-0.0943074	0.552346	0.813765	0.257789	0.089501
	All Targets	Ppp1r35	-0.246409	0.15177	0.426043	0.818814	0.370546
	All Targets	Gm46840	0.0257194	0.989334	0.99726	0.00465707	0.00119163
	All Targets	Galnt6	0.46199	0.0211336	0.111878	1.67503	0.951256
	All Targets	Sec22a	0.0217241	0.857709	0.959748	0.0666602	0.0178428
	All Targets	Carnmt1	-0.0945969	0.517287	0.794637	0.286269	0.0998312
	All Targets	Tmed4	0.0555876	0.753477	0.919344	0.12293	0.0365221
	All Targets	Gm52436	0.222108	0.498732	0.780208	0.302133	0.107789
	All Targets	Kifc3	-0.165144	0.201873	0.498666	0.694922	0.30219
	All Targets	Pomk	-0.148042	0.42833	0.72657	0.368222	0.138722
	All Targets	Mctp1	0.188246	0.327179	0.644045	0.485214	0.191084
	All Targets	Mcfd2	0.304764	0.0818943	0.288886	1.08675	0.539274
	All Targets	Rpn1	-0.32851	0.0623374	0.240588	1.20525	0.618727
	All Targets	Naa30	-0.272013	0.0954154	0.317155	1.02038	0.498728
	All Targets	Slc6a6	0.657592	0.00133219	0.0143301	2.87543	1.84375
	All Targets	Taar7b	0.0882647	0.685372	0.88516	0.164074	0.0529781
	All Targets	Fig4	-0.209377	0.180187	0.467178	0.744276	0.330518
	All Targets	2310033P09Rik	-0.135315	0.448488	0.739057	0.348249	0.131322
	All Targets	Fermt1	-0.116454	0.464251	0.753359	0.333248	0.122998
	All Targets	H2bc21	-0.13516	0.44847	0.739057	0.348267	0.131322
	All Targets	Myo1c	0.549829	0.00564384	0.0428206	2.24843	1.36835
	All Targets	Txndc16	-0.222746	0.324889	0.642377	0.488265	0.19221
	All Targets	Nlrp1a	0.0603126	0.774008	0.92663	0.111255	0.0330934
	All Targets	Mthfd2	0.297113	0.0918791	0.309736	1.03678	0.509009
	All Targets	Ccne2	-0.0620721	0.740238	0.913702	0.130628	0.0391953
	All Targets	Cbr1	-0.0397292	0.878979	0.966555	0.0560215	0.0147735
	All Targets	Zfp444	-0.0587852	0.744737	0.915482	0.127997	0.0383502
	All Targets	Tomm6	-0.254847	0.0601547	0.235323	1.22073	0.628336
	All Targets	Prdm6	-0.0323507	0.85655	0.959479	0.0672475	0.0179645
	All Targets	Sgsm1	0.171237	0.344395	0.661417	0.462944	0.179525
	All Targets	Fpr2	0.940067	0.000627628	0.00784592	3.2023	2.10536
	All Targets	Abca12	0.0336207	0.890016	0.971681	0.050602	0.0124764
	All Targets	Eci2	0.326543	0.0709086	0.263067	1.1493	0.579934
	All Targets	Actrt2	0.00696624	0.973839	0.994579	0.011513	0.00236084
	All Targets	Trnt1	0.0724474	0.641601	0.863329	0.192735	0.0638235
	All Targets	Polr3gl	-0.0871356	0.621641	0.853544	0.20646	0.0687743
	All Targets	Tonsl	-0.231775	0.239661	0.547247	0.620402	0.261816
	All Targets	Ier2	0.756735	1.63169e-05	0.000421702	4.78736	3.37499
	All Targets	Olfr514	0.0574193	0.776285	0.927477	0.109979	0.0326967
	All Targets	Zfp64	0.341279	0.0754691	0.274308	1.12223	0.561761
	All Targets	Olfr196	-0.0800844	0.717416	0.902715	0.144229	0.0444495
	All Targets	Epcam	-0.173849	0.650571	0.867296	0.186706	0.0618327
	All Targets	Jak3	-0.0974999	0.647705	0.865761	0.188622	0.062602
	All Targets	Edem3	-0.0382492	0.787502	0.932383	0.103748	0.0304055
	All Targets	Rbm27	0.136823	0.446782	0.738723	0.349904	0.131518
	All Targets	Olfr257	-0.164713	0.477255	0.76322	0.32125	0.11735
	All Targets	Decr2	-0.58126	0.000517437	0.00673058	3.28614	2.17195
	All Targets	Arhgap28	-0.204247	0.327731	0.644764	0.484482	0.190599
	All Targets	Itgb3	0.130447	0.405183	0.709199	0.392349	0.149232
	All Targets	Sp2	0.342394	0.0194687	0.105574	1.71066	0.976441
	All Targets	Gne	-0.634911	0.0140794	0.083682	1.85142	1.07737
	All Targets	Gls	-0.376998	0.0636513	0.243676	1.19619	0.613187
	All Targets	B3gat3	0.148639	0.342063	0.659334	0.465894	0.180895
	All Targets	Asb8	0.115989	0.382104	0.692054	0.417819	0.15986
	All Targets	Jak1	0.148458	0.380295	0.690495	0.419879	0.160839
	All Targets	Siae	-0.428033	0.00808489	0.0554775	2.09233	1.25588
	All Targets	Arhgap42	0.0951931	0.589188	0.836112	0.229746	0.0777356
	All Targets	Hmgxb3	-0.0578169	0.725217	0.906268	0.139532	0.0427435
	All Targets	Sumo1	-0.139864	0.356748	0.671585	0.447638	0.172899
	All Targets	Pknox1	0.15506	0.35637	0.67116	0.448099	0.173174
	All Targets	Syt16	0.43012	0.030281	0.146173	1.51883	0.835134
	All Targets	Tbcc	0.190503	0.253904	0.564	0.59533	0.248721
	All Targets	Slc30a4	0.216646	0.174384	0.45958	0.758494	0.337639
	All Targets	Mcur1	0.0877917	0.48534	0.770436	0.313954	0.113263
	All Targets	Tbl3	-0.0597858	0.678531	0.881568	0.168431	0.0547443
	All Targets	Fbxl14	-0.062523	0.582681	0.831105	0.234569	0.080344
	All Targets	Kat6a	-0.323355	0.0360629	0.16551	1.44294	0.781176
	All Targets	Aff1	0.37632	0.00752914	0.052746	2.12325	1.27781
	All Targets	Dhx37	-0.408246	0.0150841	0.0879232	1.82148	1.0559
	All Targets	Zfp516	0.39271	0.0659702	0.250099	1.18065	0.601887
	All Targets	Ntpcr	-0.479997	0.00215686	0.0205998	2.66618	1.68614
	All Targets	Aldh1a2	-0.0996151	0.671634	0.878429	0.172868	0.0562932
	All Targets	Mknk1	-0.00282782	0.985767	0.996745	0.00622562	0.0014159
	All Targets	Eef1b2	-0.601442	0.00137344	0.0146122	2.86219	1.83528
	All Targets	Zdhhc5	0.176575	0.291585	0.60733	0.535234	0.216575
	All Targets	Pik3c2b	-0.227489	0.152034	0.426293	0.81806	0.370291
	All Targets	Dnajb7	0.0649125	0.775621	0.927184	0.110351	0.032834
	Pathway1, All Targets	Mapkap1	-0.207372	0.113434	0.354988	0.945258	0.449786
	All Targets	Lhfp	-0.0465432	0.796575	0.935301	0.0987735	0.0290487
	All Targets	4933405O20Rik	0.0921287	0.617257	0.852217	0.209534	0.0694499
	All Targets	Pik3c2a	0.181166	0.220985	0.521336	0.655637	0.282882
	All Targets	Olfm3	0.234856	0.265362	0.57728	0.576161	0.238614
	All Targets	Mrps33	-0.209865	0.183796	0.47271	0.735665	0.325405
	All Targets	Cln8	-0.0593165	0.589391	0.836161	0.229597	0.0777098
	All Targets	Fam110a	0.128153	0.430905	0.728223	0.365619	0.137736
	All Targets	Pskh1	-0.0956056	0.570551	0.824349	0.243705	0.0838891
	All Targets	Olfr1457	-0.00522558	0.980572	0.995757	0.00852056	0.00184664
	All Targets	Nt5c3	0.0468831	0.74031	0.913702	0.130586	0.0391953
	All Targets	Eef1e1	-0.303274	0.0920263	0.309921	1.03609	0.508749
	All Targets	Cox6b2	0.00901737	0.966516	0.992072	0.0147911	0.0034566
	All Targets	Hadha	-0.219671	0.285492	0.60143	0.544406	0.220815
	All Targets	Mrpl41	-0.375075	0.0127128	0.0777699	1.89576	1.10919
	All Targets	Bloc1s6	0.0131443	0.990591	0.99726	0.00410547	0.00119163
	All Targets	Nexmif	0.149532	0.464191	0.753359	0.333303	0.122998
	All Targets	Zfp644	0.117939	0.462566	0.751751	0.334826	0.123926
	All Targets	Mrps15	-0.460452	0.00149083	0.0155282	2.82657	1.80888
	All Targets	Nip7	0.024089	0.819911	0.944846	0.0862335	0.0246391
	All Targets	Rcn3	-0.617431	0.00350457	0.0296077	2.45536	1.52859
	All Targets	Fam220a	0.547834	0.00233672	0.0219197	2.63139	1.65917
	All Targets	Mfn2	0.15637	0.390176	0.697336	0.408739	0.156558
	All Targets	Nxnl2	-0.0138664	0.941946	0.98604	0.0259739	0.00610566
	All Targets	Klf12	-0.0421371	0.845157	0.954545	0.0730626	0.0202038
	All Targets	Fam83b	0.478452	0.0148381	0.0869186	1.82862	1.06089
	All Targets	Serpinb6b	-0.220801	0.351743	0.667521	0.453775	0.175535
	All Targets	Gna13	0.638025	0.000235733	0.00358694	3.62758	2.44528
	All Targets	Lin9	-0.0202383	0.896999	0.973807	0.047208	0.0115271
	All Targets	Tbl2	-0.0886212	0.626232	0.856451	0.203264	0.0672974
	All Targets	Fam25c	0.0949122	0.686391	0.886144	0.163429	0.0524959
	All Targets	Kcna6	0.0886321	0.681174	0.88296	0.166742	0.0540588
	All Targets	Rergl	0.24262	0.2721	0.585477	0.565272	0.23249
	All Targets	Nemf	0.0622337	0.633232	0.859345	0.198437	0.0658325
	All Targets	1500011B03Rik	0.537152	0.00164921	0.0168225	2.78272	1.77411
	All Targets	Tspan13	-0.415871	0.0323005	0.153876	1.49079	0.812828
	All Targets	Lpin3	0.577216	6.50202e-05	0.00127283	4.18695	2.89523
	All Targets	Fam171b	-0.175842	0.433243	0.729614	0.363268	0.136907
	All Targets	Gprc5d	0.123744	0.581454	0.830316	0.235485	0.0807564
	All Targets	Cdyl	0.25313	0.165874	0.44694	0.780222	0.349751
	All Targets	Fam76b	0.125249	0.32778	0.644767	0.484418	0.190597
	All Targets	Rnf126	-0.021198	0.881179	0.967123	0.0549359	0.0145183
	All Targets	1810055G02Rik	0.378242	0.0512776	0.211627	1.29007	0.674428
	All Targets	Ezhip	-0.0250692	0.911614	0.978972	0.0401893	0.0092297
	All Targets	Niban1	-0.194312	0.285291	0.60143	0.544711	0.220815
	All Targets	Sf3b1	0.0194088	0.876606	0.966008	0.0571955	0.0150193
	All Targets	Calcoco2	-0.0554373	0.740719	0.913962	0.130346	0.0390717
	All Targets	Ophn1	-0.296642	0.0661436	0.25037	1.17951	0.601418
	All Targets	Slc51b	0.643599	0.058443	0.23102	1.23327	0.63635
	All Targets	Spdya	0.0875315	0.69523	0.890883	0.157871	0.0501791
	All Targets	Fignl1	0.306582	0.124207	0.376412	0.905855	0.424337
	All Targets	Ccdc141	0.18557	0.377968	0.687446	0.422545	0.162762
	All Targets	Ddx18	0.039822	0.829112	0.948175	0.0813868	0.0231115
	All Targets	Lime1	-0.249062	0.182009	0.470308	0.739906	0.327618
	All Targets	Slc23a1	0.18265	0.336799	0.653475	0.472629	0.184771
	All Targets	Frmd7	-0.118024	0.574862	0.827631	0.240436	0.0821633
	All Targets	Desi1	0.0907647	0.4853	0.770436	0.31399	0.113263
	All Targets	Lrrc61	-0.181934	0.346988	0.662623	0.459686	0.178733
	All Targets	Arhgef10l	0.299785	0.0813237	0.28756	1.08978	0.541271
	All Targets	Atrnl1	0.0510369	0.793034	0.933969	0.100708	0.0296676
	All Targets	Sptlc1	0.0939139	0.44336	0.736142	0.353243	0.133038
	All Targets	Glb1l	-0.151776	0.392665	0.699339	0.405977	0.155312
	All Targets	Dsg2	0.347907	0.267846	0.580769	0.572114	0.235996
	All Targets	1700122O11Rik	0.01215	0.956399	0.991159	0.0193607	0.00385657
	All Targets	Zfp36l2	0.248504	0.216166	0.515874	0.665213	0.287456
	All Targets	Rab22a	0.358194	0.0152706	0.0884016	1.81614	1.05354
	All Targets	Rpp25l	-0.128914	0.484907	0.770357	0.314341	0.113308
	All Targets	Clec14a	-0.075846	0.711466	0.90016	0.147846	0.0456801
	All Targets	Hoxb3	-0.172949	0.3196	0.637618	0.495393	0.195439
	All Targets	Fbxo7	-0.130736	0.528246	0.800691	0.277164	0.0965352
	All Targets	Eml4	-0.566664	0.00141815	0.0149289	2.84828	1.82597
	All Targets	Ptges	0.567989	0.004868	0.0380211	2.31265	1.41998
	All Targets	Rps7	-0.0361638	0.843006	0.953928	0.0741694	0.0204846
	All Targets	Olfr372	0.117093	0.546929	0.812154	0.262069	0.0903615
	All Targets	Mmrn1	0.26978	0.160481	0.439792	0.794577	0.356753
	All Targets	Rpl28	-0.204063	0.302099	0.618688	0.519851	0.208529
	All Targets	Smim10l1	-0.406251	0.0178049	0.0982901	1.74946	1.00749
	All Targets	Pate14	0.0643282	0.747765	0.916968	0.126235	0.0376458
	All Targets	Dbndd2	0.604234	0.00203029	0.0196296	2.69244	1.70709
	All Targets	1700113H08Rik	-0.120946	0.581014	0.83023	0.235814	0.0808014
	All Targets	Ttc30a1	-0.151685	0.450271	0.74049	0.346526	0.130481
	All Targets	Rap2c	0.525836	0.000119864	0.00210195	3.92131	2.67738
	All Targets	Slc25a19	-0.510201	0.00751613	0.0526905	2.12401	1.27827
	All Targets	Ep400	-0.209232	0.163887	0.444188	0.785456	0.352434
	All Targets	Tmem50a	-0.0999567	0.445485	0.737367	0.351167	0.132316
	All Targets	Akirin2	0.167426	0.301317	0.617896	0.520977	0.209084
	All Targets	Tti1	-0.171953	0.257226	0.567995	0.589686	0.245655
	TLR3, Pathway1, Pathway1, Pathway1, Pathway1, Pathway1, Pathway1, Pathway1, Pathway1, All Targets	Jun	1.37184	7.72584e-07	3.54663e-05	6.11205	4.45018
	All Targets	Olfr5	-0.00928934	0.964578	0.99162	0.0156627	0.00365485
	All Targets	Eipr1	0.2444	0.0822807	0.28962	1.0847	0.538171
	All Targets	Pcmtd1	-0.0985336	0.432358	0.729132	0.364156	0.137194
	All Targets	Ggh	0.0620265	0.798049	0.93583	0.0979706	0.0288033
	All Targets	Rtf1	0.292269	0.0442393	0.190476	1.35419	0.720159
	All Targets	Olfr1222	0.095945	0.635696	0.861014	0.19675	0.0649896
	All Targets	Tgfbr3	-0.17036	0.426308	0.724388	0.370276	0.140029
	All Targets	Olfr659	0.221227	0.25568	0.566213	0.592303	0.24702
	All Targets	Trim28	-0.653805	2.3185e-05	0.000551684	4.63479	3.25831
	All Targets	Cdkn2aip	0.403326	0.0118594	0.0736927	1.92594	1.13258
	All Targets	Olfr1431	0.0574523	0.779827	0.928734	0.108002	0.0321084
	All Targets	Mycbpap	0.0329014	0.878507	0.966555	0.0562548	0.0147735
	All Targets	Nmrk1	-0.116176	0.384063	0.69278	0.415597	0.159405
	All Targets	Got1	0.327104	0.0388657	0.173644	1.41043	0.76034
	All Targets	Pbx4	0.0160696	0.935762	0.984659	0.0288347	0.00671393
	All Targets	Hnrnph2	0.108574	0.50271	0.78316	0.298682	0.106149
	All Targets	Sod1	0.336769	0.0697959	0.259785	1.15617	0.585385
	All Targets	Rnf8	-0.0922753	0.613421	0.850751	0.212241	0.0701975
	All Targets	Churc1	-0.253685	0.143172	0.412078	0.844143	0.385021
	All Targets	Cacybp	-0.0733104	0.666862	0.876176	0.175964	0.0574084
	All Targets	Col15a1	-0.558537	0.00630905	0.0464719	2.20004	1.33281
	All Targets	Eras	-0.10967	0.617248	0.852217	0.20954	0.0694499
	All Targets	Lactb2	-0.249338	0.131358	0.390347	0.881543	0.40855
	All Targets	Pard3b	-0.0679299	0.669392	0.877496	0.174319	0.0567547
	All Targets	Pcdhb1	0.0790385	0.70033	0.89359	0.154698	0.0488617
	All Targets	Slc35a4	-0.257322	0.0743555	0.271392	1.12869	0.566403
	All Targets	Cep57	-0.323772	0.0600051	0.234997	1.22181	0.628937
	All Targets	Nrcam	-0.0318366	0.844839	0.95438	0.0732258	0.0202785
	All Targets	Ptafr	0.386908	0.0988141	0.324081	1.00518	0.489346
	All Targets	Olfr341	0.16653	0.393118	0.699873	0.405478	0.154981
	All Targets	Hic2	0.233632	0.169909	0.453386	0.769784	0.343532
	All Targets	Slc22a29	-0.256467	0.228721	0.532395	0.640695	0.273766
	All Targets	Lims2	0.199685	0.247699	0.556411	0.606075	0.254604
	All Targets	Acaa1b	0.153483	0.477174	0.76322	0.321324	0.11735
	All Targets	Fstl1	-0.400474	0.120387	0.368313	0.919421	0.433783
	All Targets	Hbegf	1.00508	6.68732e-07	3.17154e-05	6.17475	4.49873
	All Targets	Dmxl2	0.30867	0.218429	0.518585	0.660691	0.28518
	All Targets	Zbtb22	0.259204	0.0596015	0.233815	1.22474	0.631128
	All Targets	Wdr62	0.026748	0.891815	0.971681	0.0497251	0.0124764
	All Targets	Zfp574	0.144031	0.459174	0.748331	0.338023	0.125907
	All Targets	Pkp2	0.437476	0.00662444	0.0481179	2.17885	1.31769
	All Targets	Vdr	-1.25716	1.97567e-07	1.15535e-05	6.70429	4.93729
	All Targets	Hspa2	-0.121852	0.564206	0.819667	0.248563	0.0863623
	All Targets	Zfp688	-0.0329372	0.84905	0.955922	0.0710665	0.0195773
	All Targets	Tsn	0.0608174	0.719971	0.903877	0.142685	0.0438905
	All Targets	Zxdb	0.330166	0.024251	0.123638	1.61527	0.907847
	All Targets	Anp32a	-0.556001	0.00220287	0.0209379	2.65701	1.67907
	All Targets	D630039A03Rik	-0.480004	0.0335834	0.158348	1.47388	0.800388
	All Targets	Ccer2	0.180381	0.369782	0.680448	0.432054	0.167205
	All Targets	Tfb2m	-0.0730416	0.684236	0.884521	0.164794	0.0532919
	All Targets	Slc10a7	-0.171633	0.291759	0.6076	0.534976	0.216382
	All Targets	Eif1	0.375791	0.00232608	0.0218383	2.63338	1.66078
	All Targets	Hook1	-0.135224	0.498885	0.780246	0.302	0.107768
	All Targets	Igsf3	0.168589	0.282445	0.598498	0.549066	0.222937
	All Targets	Eif2ak3	0.188977	0.269106	0.581939	0.570077	0.235123
	All Targets	Stard6	0.127799	0.56307	0.819177	0.249437	0.0866224
	All Targets	Sfta2	-0.0811386	0.645916	0.864877	0.189824	0.0630457
	All Targets	Igll1	-0.0330508	0.846822	0.955182	0.0722079	0.019914
	All Targets	Slc25a3	-0.00315297	0.985648	0.996745	0.00627822	0.0014159
	All Targets	Nr1d1	0.499765	0.0120375	0.0746369	1.91946	1.12705
	All Targets	Fjx1	0.372925	0.0810634	0.287113	1.09118	0.541947
	All Targets	Atp9b	-0.00670126	0.96627	0.992072	0.0149017	0.0034566
	All Targets	Cckar	0.0791724	0.725433	0.906319	0.139403	0.0427191
	All Targets	Osbp2	0.0943733	0.674975	0.879709	0.170712	0.0556608
	All Targets	Znrf2	0.0899582	0.547487	0.812384	0.261626	0.0902387
	All Targets	Iigp1	-0.193324	0.415157	0.717112	0.381788	0.144413
	All Targets	Phex	0.021007	0.920341	0.981267	0.0360513	0.0082128
	All Targets	Olfr823	-0.078753	0.67977	0.882156	0.167638	0.0544547
	All Targets	Plrg1	0.180936	0.268514	0.581136	0.571034	0.235722
	All Targets	Tmem65	0.192448	0.277969	0.59302	0.556004	0.226931
	All Targets	Mmp13	0.248725	0.275499	0.589857	0.55988	0.229253
	All Targets	Dnajb12	0.153326	0.312157	0.629652	0.505627	0.2009
	All Targets	Ranbp9	0.373856	0.00740053	0.0522428	2.13074	1.28197
	All Targets	Acyp1	-0.33062	0.0758417	0.274885	1.12009	0.560848
	All Targets	Tnfrsf9	0.0969675	0.662297	0.872421	0.178947	0.0592738
	All Targets	Ccdc184	0.0128074	0.950545	0.988818	0.0220275	0.00488359
	All Targets	Ciao2b	-0.370817	0.0101055	0.0656621	1.99544	1.18269
	All Targets	Ercc2	0.00123706	0.978939	0.995757	0.0092445	0.00184664
	All Targets	Ddx50	-0.00480374	0.973416	0.994474	0.0117015	0.00240652
	All Targets	Wdr59	-0.126965	0.452015	0.741944	0.344847	0.129629
	All Targets	Tas2r105	0.0952132	0.642845	0.86395	0.191894	0.0635115
	All Targets	Vps33a	-0.0635872	0.696567	0.891302	0.157037	0.049975
	All Targets	Lyg1	-0.0506649	0.811396	0.942019	0.090767	0.0259404
	All Targets	Lrrc8a	0.575316	0.000208806	0.00327842	3.68026	2.48433
	All Targets	Slc25a16	0.143579	0.35782	0.672422	0.446336	0.172358
	All Targets	Rab20	0.193178	0.294889	0.609795	0.530341	0.214816
	All Targets	Armt1	-0.390732	0.0285775	0.140079	1.54398	0.853628
	All Targets	Gpt	-0.253168	0.353158	0.668946	0.452031	0.174609
	All Targets	Rlf	0.680427	8.09554e-06	0.000239477	5.09175	3.62074
	All Targets	Lrrc8c	-0.144794	0.461543	0.750522	0.335788	0.124637
	All Targets	Smok2a	0.0258809	0.901364	0.975349	0.0451	0.0108398
	All Targets	Rabif	0.0306179	0.835173	0.951189	0.0782237	0.0217332
	All Targets	Cks2	-0.0811791	0.644872	0.864822	0.190526	0.0630733
	All Targets	Duoxa2	2.1025	1.0593e-07	6.79974e-06	6.97498	5.16751
	All Targets	Slc30a9	0.129027	0.39771	0.703514	0.400434	0.152727
	All Targets	Ppie	0.269157	0.120884	0.369216	0.917633	0.432719
	All Targets	Abi1	0.790324	6.30126e-05	0.00125128	4.20057	2.90265
	All Targets	Tcf12	0.111355	0.43401	0.730042	0.3625	0.136652
	All Targets	Rap2b	0.842557	8.65209e-06	0.000252447	5.06288	3.59783
	All Targets	Lxn	0.41554	0.0167812	0.0944258	1.77518	1.02491
	All Targets	Arhgef37	0.327158	0.0969664	0.320228	1.01338	0.49454
	All Targets	Duox2	1.1499	0.00160104	0.016465	2.7956	1.78344
	All Targets	Padi4	0.522748	0.0233043	0.120097	1.63256	0.920468
	All Targets	Lipo2	-0.0180546	0.923001	0.98229	0.0347978	0.00776026
	All Targets	Serpina3k	0.147576	0.506306	0.785893	0.295587	0.104636
	All Targets	Nr4a2	0.165364	0.432593	0.729143	0.36392	0.137188
	All Targets	Abcc4	0.56752	0.000325631	0.0046426	3.48727	2.33324
	All Targets	Mustn1	-0.160033	0.376884	0.686547	0.423792	0.163329
	All Targets	Pcmtd2	-0.37645	0.0307111	0.147784	1.5127	0.830373
	All Targets	Sfrp1	-0.127545	0.568791	0.822839	0.245047	0.0846852
	All Targets	Polr3h	0.0279183	0.876199	0.966008	0.0573974	0.0150193
	All Targets	Nsrp1	-0.0886317	0.635916	0.861014	0.1966	0.0649896
	All Targets	Rnase6	-0.324961	0.183323	0.472112	0.736782	0.325955
	All Targets	Gm33888	0.139452	0.478904	0.764457	0.319751	0.116647
	All Targets	Nipsnap2	0.127681	0.445012	0.737206	0.351628	0.132411
	All Targets	Ereg	0.908938	3.88243e-05	0.000832009	4.4109	3.07987
	All Targets	Dcp1a	0.170034	0.30866	0.625976	0.510519	0.203443
	All Targets	Slc17a9	0.45427	0.0104908	0.0676293	1.97919	1.16987
	All Targets	Irf2bp1	-0.472249	0.00422167	0.0342322	2.37452	1.46557
	All Targets	Sox1	-0.100414	0.596422	0.840521	0.224446	0.0754514
	All Targets	Atp6v0c	0.523277	6.55068e-05	0.00127873	4.18371	2.89322
	All Targets	Naga	-0.180912	0.336437	0.653047	0.473097	0.185056
	All Targets	Il17ra	0.844593	7.35294e-05	0.00141531	4.13354	2.84915
	All Targets	Ggt7	0.091303	0.675032	0.879709	0.170675	0.0556608
	All Targets	Ggnbp2	0.273918	0.0886666	0.303569	1.05224	0.517742
	All Targets	Per3	0.256567	0.234673	0.540339	0.629537	0.267334
	All Targets	Atg14	0.168195	0.359461	0.674038	0.444348	0.171315
	All Targets	Ptma	-1.17574	1.85581e-06	7.33871e-05	5.73147	4.13438
	All Targets	Selenoh	0.0361955	0.843546	0.95411	0.0738914	0.0204015
	All Targets	Mccc1	-0.197291	0.177666	0.46351	0.750396	0.333941
	All Targets	Hpcal1	0.0304851	0.897916	0.973922	0.0467643	0.011476
	All Targets	Chrnb4	0.052535	0.803668	0.938345	0.0949232	0.0276374
	All Targets	Samt1	0.233465	0.257029	0.567945	0.590017	0.245694
	All Targets	Meaf6	-0.114434	0.477939	0.763696	0.320627	0.11708
	All Targets	Hltf	0.00534046	0.974641	0.99483	0.0111552	0.00225118
	All Targets	Fhod1	-0.266722	0.15134	0.425472	0.820047	0.371129
	All Targets	Ucp3	-0.309317	0.0875411	0.300985	1.05779	0.521455
	All Targets	Ksr1	-0.012389	0.846066	0.954917	0.0725956	0.0200344
	All Targets	Bcas1	-0.00469153	0.957323	0.991252	0.0189417	0.00381582
	All Targets	Cfb	-0.367774	0.051136	0.211296	1.29127	0.675109
	All Targets	Pcdhb14	-0.00366482	0.98557	0.996745	0.00631251	0.0014159
	All Targets	Nudt15	0.0304153	0.873189	0.964564	0.0588917	0.0156688
	All Targets	Tmem86a	-0.685025	0.00698753	0.050044	2.15568	1.30065
	All Targets	Cnbd2	0.0181113	0.9351	0.984387	0.0291422	0.00683431
	All Targets	Luc7l3	-0.312813	0.0187804	0.102527	1.7263	0.989163
	All Targets	Chrm1	-0.358419	0.0594435	0.233327	1.2259	0.632034
	All Targets	Mlh1	-0.0791879	0.619536	0.85312	0.207933	0.0689899
	All Targets	Fnbp4	0.237358	0.162512	0.442628	0.789114	0.353961
	All Targets	Diaph1	0.288899	0.0482573	0.202616	1.31644	0.693326
	Pathway1, Pathway1, Pathway1, Pathway1, Pathway1, All Targets	Pdpk1	0.415245	0.00808787	0.0554775	2.09217	1.25588
	All Targets	Ldlrad1	0.0497325	0.792497	0.933691	0.101002	0.0297971
	All Targets	Gata4	1.66921	5.51068e-13	2.30463e-10	12.2588	9.6374
	All Targets	Gypa	0.177755	0.376638	0.686524	0.424076	0.163344
	All Targets	Yif1a	-0.171654	0.318522	0.637062	0.49686	0.195818
	All Targets	Mreg	-0.321018	0.168106	0.450929	0.774417	0.345892
	All Targets	Ciao2a	0.0247193	0.876624	0.966008	0.0571868	0.0150193
	All Targets	Snx30	-0.0355142	0.861199	0.960928	0.0648963	0.017309
	All Targets	Gm5798	0.533178	0.0109661	0.0697907	1.95995	1.1562
	All Targets	Osr2	-0.607638	0.00484717	0.0379228	2.31451	1.4211
	All Targets	Rexo5	0.0540733	0.772585	0.926042	0.112054	0.0333692
	All Targets	Krtcap2	-0.637079	0.000991218	0.0112726	3.00383	1.94798
	All Targets	Ms4a4c	-0.30146	0.173865	0.458829	0.759788	0.338349
	All Targets	Zkscan14	0.0997618	0.587458	0.834879	0.231023	0.0783767
	All Targets	Rbms2	-0.484842	0.00113258	0.0125852	2.94593	1.90014
	All Targets	Ccn3	0.262901	0.212138	0.510234	0.673381	0.292231
	All Targets	Mterf3	-0.0184088	0.907319	0.97712	0.0422399	0.0100521
	All Targets	Olfr1366	-0.0889273	0.664881	0.874468	0.177256	0.0582558
	All Targets	Emc10	-0.606119	6.40782e-05	0.00126335	4.19329	2.89848
	All Targets	Slc35g1	0.254659	0.30501	0.622239	0.515686	0.206043
	All Targets	Gm29733	-0.000910496	0.950859	0.988818	0.0218837	0.00488359
	All Targets	Gm6570	-0.271572	0.14953	0.422881	0.825273	0.373782
	All Targets	Ddx5	0.125109	0.357295	0.671802	0.446973	0.172759
	All Targets	Zwilch	0.21804	0.217677	0.518137	0.662187	0.285555
	All Targets	Gdi1	-0.18501	0.187423	0.477618	0.727178	0.320919
	All Targets	Gm52006	0.168023	0.436248	0.731018	0.360266	0.136072
	All Targets	Arl8b	-0.445704	0.00171406	0.0173175	2.76597	1.76152
	All Targets	Hspa4l	0.0871297	0.575954	0.828035	0.239612	0.0819515
	All Targets	Adk	-0.696361	5.45356e-05	0.00110878	4.26332	2.95516
	All Targets	Nek7	0.281811	0.0473389	0.199427	1.32478	0.700215
	All Targets	Pax6	-0.124946	0.518899	0.795451	0.284917	0.0993863
	All Targets	Rab29	0.0650944	0.720394	0.904161	0.14243	0.0437543
	All Targets	Lin7a	0.101773	0.611171	0.849522	0.213837	0.0708254
	All Targets	Shisa3	0.149545	0.476761	0.763033	0.321699	0.117457
	All Targets	Nos1ap	-0.0800731	0.61392	0.850887	0.211888	0.070128
	All Targets	Msh2	-0.370797	0.0472706	0.199261	1.32541	0.700577
	All Targets	Apoe	-2.32282	2.85736e-08	2.1787e-06	7.54403	5.6618
	All Targets	Iqcb1	-0.0558752	0.683854	0.884392	0.165037	0.0533553
	All Targets	Tmsb4x	-0.450176	0.0248014	0.125569	1.60552	0.901118
	All Targets	Sod3	-0.396067	0.0741235	0.27106	1.13004	0.566935
	All Targets	Ncapd3	-0.079919	0.658616	0.871486	0.181368	0.0597398
	All Targets	Olfr1057	0.0214251	0.908018	0.97712	0.0419053	0.0100521
	All Targets	Aak1	0.257158	0.137286	0.401416	0.862374	0.396405
	All Targets	Rhobtb1	0.372961	0.0648087	0.246837	1.18837	0.60759
	All Targets	Matr3	-0.19966	0.22864	0.532298	0.640848	0.273845
	All Targets	Nanp	-0.335245	0.0614901	0.238742	1.21119	0.622071
	All Targets	Atp8b2	-0.144626	0.448375	0.739057	0.348359	0.131322
	All Targets	Rbbp4	-0.481252	0.00339538	0.0289615	2.46911	1.53818
	All Targets	Nfyc	-0.161897	0.303491	0.6207	0.517854	0.207118
	All Targets	Sbno1	0.265572	0.0494688	0.20626	1.30567	0.685586
	All Targets	Ndnf	0.108523	0.580626	0.830041	0.236104	0.0809006
	All Targets	Rnf225	0.137288	0.404747	0.708782	0.392816	0.149487
	All Targets	Cdh6	0.162489	0.431682	0.728806	0.364836	0.137388
	All Targets	Tdrd3	-0.164878	0.313976	0.631783	0.503104	0.199432
	All Targets	Olfr1341	0.00940874	0.960848	0.991603	0.0173452	0.00366209
	All Targets	Ndufb9	-0.38221	0.0610027	0.23769	1.21465	0.623989
	All Targets	H2bc8	-1.27124	1.05685e-07	6.79974e-06	6.97599	5.16751
	All Targets	Olfr1263	0.0553655	0.778831	0.928402	0.108557	0.0322641
	All Targets	Sh3bgrl	-0.801361	2.42911e-06	9.08515e-05	5.61455	4.04167
	All Targets	Vldlr	0.590081	0.000708604	0.00864186	3.1496	2.06339
	All Targets	Zfp715	0.086741	0.595356	0.839809	0.225223	0.0758194
	All Targets	Ppp2r5a	0.113715	0.439174	0.732632	0.357364	0.135114
	All Targets	Arhgef40	0.527203	0.00100457	0.0113999	2.99802	1.9431
	All Targets	Pdgfrl	0.189945	0.348157	0.663571	0.458224	0.178112
	All Targets	Zc3h18	0.154643	0.284214	0.600035	0.546355	0.221823
	All Targets	Terf2ip	-0.0403415	0.763408	0.92247	0.117243	0.0350476
	All Targets	Mettl26	-0.784835	2.3322e-05	0.000553123	4.63223	3.25718
	All Targets	Scaf8	0.0345768	0.793139	0.933969	0.100651	0.0296676
	All Targets	Pxn	0.310629	0.0654941	0.24873	1.1838	0.604272
	All Targets	Sh3gl1	0.0034577	0.964301	0.99162	0.0157876	0.00365485
	All Targets	Trac	-0.684871	0.0167841	0.0944258	1.7751	1.02491
	All Targets	St7l	-0.195871	0.217645	0.518137	0.662251	0.285555
	All Targets	Ppm1e	-0.203373	0.242385	0.550633	0.615494	0.259138
	All Targets	Cep126	0.265945	0.200451	0.496753	0.697993	0.303859
	All Targets	Fam8a1	0.330091	0.0278097	0.13673	1.5558	0.864136
	All Targets	C1qtnf1	0.00975922	0.964587	0.99162	0.0156587	0.00365485
	All Targets	Parp2	-0.318418	0.03572	0.164818	1.44709	0.782995
	All Targets	Pick1	-0.0253685	0.865145	0.962299	0.0629113	0.0166902
	All Targets	Il27ra	-0.0657047	0.742565	0.914771	0.129265	0.0386877
	All Targets	Pdlim2	0.808604	0.000752967	0.00908365	3.12322	2.04174
	All Targets	Mpz	-0.0197184	0.91305	0.979468	0.0395053	0.00900984
	All Targets	Rpp21	-0.0791714	0.599737	0.842955	0.222039	0.0741957
	All Targets	Hic1	-0.380353	0.088702	0.303615	1.05207	0.517677
	All Targets	Cry2	0.368934	0.0239906	0.122764	1.61996	0.910929
	All Targets	Arpp19	0.0562447	0.730875	0.908722	0.136157	0.0415691
	All Targets	Cryab	-0.068678	0.732912	0.909778	0.134948	0.0410644
	All Targets	Eml2	0.627997	0.000244611	0.00368949	3.61152	2.43303
	All Targets	Ifi205	-0.315703	0.192915	0.486059	0.714634	0.313311
	All Targets	Zdhhc2	0.144818	0.494445	0.776818	0.305882	0.109681
	All Targets	Ly6g6f	0.253504	0.246456	0.55511	0.60826	0.255621
	All Targets	Hspg2	-0.585186	0.00692026	0.0497689	2.15988	1.30304
	All Targets	Tmem64	-0.443337	0.0370534	0.168492	1.43117	0.77342
	All Targets	Itgb6	0.797913	0.000294939	0.00428469	3.53027	2.36808
	All Targets	6030458C11Rik	-0.512896	8.31753e-05	0.00157161	4.08001	2.80365
	All Targets	Ppp1ca	-0.305613	0.0948768	0.315897	1.02284	0.500454
	All Targets	Apol7c	-1.66223	3.36989e-07	1.76836e-05	6.47238	4.75243
	All Targets	Miga2	-0.61301	0.000253617	0.00379443	3.59582	2.42085
	All Targets	Sncb	0.0434322	0.935981	0.984684	0.0287329	0.0067031
	All Targets	Rab33b	0.310024	0.0766824	0.277113	1.1153	0.557343
	All Targets	Themis2	0.289451	0.290221	0.605403	0.537271	0.217955
	All Targets	Spag9	0.683016	7.97083e-06	0.000237081	5.0985	3.6251
	All Targets	Mfsd11	-0.0537821	0.747441	0.916928	0.126423	0.0376648
	All Targets	Ifnar2	-0.0436021	0.850678	0.956402	0.0702346	0.0193594
	All Targets	Letm1	-0.380148	0.0365869	0.167142	1.43667	0.776915
	All Targets	Emilin2	0.617851	0.0130148	0.0791267	1.88556	1.10168
	All Targets	Olfr23	-0.072926	0.737824	0.912478	0.132047	0.0397778
	All Targets	Cox4i1	-0.355623	0.109598	0.347279	0.960197	0.459322
	All Targets	Tpk1	-0.123764	0.46271	0.751809	0.334691	0.123893
	All Targets	1810013L24Rik	0.508486	0.00146664	0.015311	2.83368	1.815
	All Targets	Acss2	-0.789657	8.44343e-05	0.00158974	4.07348	2.79867
	All Targets	A4galt	-0.0634169	0.748385	0.917	0.125875	0.0376306
	All Targets	Atg4c	-0.186595	0.236966	0.543252	0.625313	0.264999
	All Targets	Uba2	0.0387844	0.795655	0.934778	0.0992753	0.0292917
	All Targets	Duxf3	0.145945	0.533052	0.803252	0.27323	0.095148
	Pathway1, All Targets	Birc2	-0.153735	0.397079	0.703058	0.401123	0.153009
	All Targets	Tmem109	-0.144209	0.444413	0.736847	0.352213	0.132623
	All Targets	Tk2	0.148869	0.422662	0.721837	0.374006	0.141561
	All Targets	Smpdl3b	0.302864	0.169056	0.452159	0.77197	0.344709
	All Targets	Pgp	0.185798	0.206715	0.503195	0.684628	0.298264
	All Targets	Steap2	-0.0950772	0.561395	0.818228	0.250732	0.0871258
	All Targets	Adcy3	0.149726	0.460141	0.74931	0.337109	0.125339
	All Targets	Spryd3	0.399815	0.00418401	0.0339973	2.37841	1.46856
	All Targets	Vamp4	-0.0512172	0.778136	0.928192	0.108944	0.032362
	All Targets	Nat9	0.174867	0.348265	0.663685	0.45809	0.178038
	All Targets	Rgs10	-0.476442	0.0448608	0.192391	1.34813	0.715816
	All Targets	Kctd11	0.118314	0.498962	0.780246	0.301932	0.107768
	Pathway1, Pathway1, Pathway1, All Targets	Psmd6	0.21408	0.127009	0.381959	0.896164	0.417983
	All Targets	Atrn	0.279508	0.0956954	0.317703	1.01911	0.497979
	All Targets	Ccdc30	0.0656859	0.735406	0.911299	0.133473	0.040339
	All Targets	Saa4	0.379148	0.0587458	0.231842	1.23102	0.634808
	All Targets	Polr2j	-0.187684	0.137706	0.402388	0.861047	0.395355
	All Targets	Snx29	0.448608	0.00948771	0.0624759	2.02284	1.20429
	All Targets	Olfr446	0.053786	0.812185	0.942341	0.0903448	0.0257921
	All Targets	Hes6	-0.616943	8.39587e-05	0.00158294	4.07593	2.80053
	All Targets	Gm1123	-0.626586	0.00720044	0.0513823	2.14264	1.28919
	All Targets	Cnga3	0.491724	0.00985505	0.06449	2.00634	1.19051
	All Targets	AA792892	0.0182508	0.932177	0.98363	0.0305016	0.00716841
	All Targets	Mapt	0.331483	0.0807657	0.286527	1.09277	0.542834
	All Targets	Zfp385c	0.0249472	0.9009	0.975239	0.0453235	0.0108891
	All Targets	Ggps1	-0.000363968	0.993793	0.997624	0.00270409	0.00103306
	All Targets	Nrbp2	-0.16976	0.321444	0.639315	0.492894	0.194285
	All Targets	Ct55	0.0337152	0.889179	0.971218	0.0510107	0.0126831
	All Targets	Mbtd1	0.242606	0.0935949	0.312761	1.02875	0.504787
	All Targets	Ptpn7	-0.0230698	0.921657	0.981844	0.0354306	0.00795746
	All Targets	Tcea3	-0.685111	0.000571675	0.0072694	3.24285	2.1385
	All Targets	Mettl1	0.00426695	0.982362	0.996274	0.00772855	0.00162102
	All Targets	Sec63	0.160494	0.265711	0.577561	0.57559	0.238402
	All Targets	Snf8	-0.0586234	0.716317	0.902366	0.144895	0.0446175
	All Targets	Slc46a3	-0.45222	0.00914662	0.0608056	2.03874	1.21606
	All Targets	Slc38a9	0.178041	0.53629	0.805019	0.2706	0.094194
	All Targets	Ece2	0.641981	0.00515077	0.0397572	2.28813	1.40058
	All Targets	Hnrnpdl	0.488832	0.00186478	0.0185417	2.72937	1.73185
	All Targets	Ppp1r1c	0.0788447	0.83715	0.951978	0.0771968	0.0213731
	All Targets	Ankrd16	-0.135497	0.399701	0.704966	0.398264	0.151832
	All Targets	Slc10a5	-0.347594	0.0327888	0.155451	1.48427	0.808407
	All Targets	Bnip5	-0.319717	0.162627	0.442628	0.788806	0.353961
	All Targets	Pabpc1	-0.0260356	0.91357	0.979504	0.0392584	0.00899386
	All Targets	Ugt1a5	-0.182105	0.338767	0.655633	0.470099	0.183339
	All Targets	Vat1	0.084862	0.617038	0.852217	0.209688	0.0694499
	All Targets	Frmd4a	-0.135346	0.470341	0.758486	0.327588	0.120052
	All Targets	Notch2	0.416172	0.062281	0.240588	1.20564	0.618727
	All Targets	Snrnp35	0.17047	0.382595	0.69218	0.417261	0.159781
	All Targets	Trim21	0.146854	0.476991	0.763155	0.32149	0.117387
	All Targets	Atg101	-0.00283447	0.984349	0.996406	0.00685072	0.00156364
	All Targets	Cd200r1	-0.188183	0.402986	0.707547	0.39471	0.150245
	All Targets	Inf2	0.283652	0.142233	0.41059	0.846998	0.386592
	All Targets	Kif1b	0.278753	0.0301067	0.145637	1.52134	0.836729
	All Targets	Mis18a	0.458066	0.00224577	0.0212345	2.64863	1.67296
	All Targets	Ado	-0.421017	0.0189405	0.103197	1.72261	0.986334
	All Targets	Wnt8a	0.152724	0.520076	0.796341	0.283933	0.0989012
	All Targets	Tgfbi	-0.764827	0.00201366	0.0195432	2.69601	1.709
	All Targets	Timmdc1	-0.137427	0.318692	0.637062	0.496628	0.195818
	All Targets	Ampd3	0.271434	0.0665495	0.251286	1.17685	0.599832
	All Targets	Wmp	0.0305876	0.889234	0.971218	0.0509841	0.0126831
	TLR3, Pathway1, Pathway1, Pathway1, Pathway1, Pathway1, Pathway1, Pathway1, All Targets	Hmgb1	-0.812121	9.84575e-06	0.000282938	5.00675	3.54831
	All Targets	Erich1	-0.0961858	0.570778	0.824504	0.243533	0.0838073
	All Targets	Alpl	0.362411	0.12627	0.380825	0.898699	0.419275
	All Targets	Tctn3	0.038708	0.844892	0.95438	0.0731987	0.0202785
	All Targets	Plcxd3	-0.0899304	0.693611	0.889971	0.158884	0.0506243
	All Targets	Gm35410	0.0103273	0.960727	0.991603	0.0174002	0.00366209
	All Targets	Pip4k2c	0.262958	0.0862789	0.298206	1.0641	0.525484
	All Targets	Snx2	-0.386175	0.024234	0.123597	1.61558	0.907992
	All Targets	St7	0.161219	0.382391	0.692128	0.417492	0.159814
	All Targets	Ahcy	-0.574784	0.00377171	0.0313009	2.42346	1.50444
	All Targets	Arhgap4	-0.357718	0.125322	0.378876	0.901973	0.421503
	All Targets	Palmd	0.0415264	0.820381	0.944846	0.0859841	0.0246391
	Pathway1, All Targets	Ap2a1	0.030969	0.82132	0.945156	0.0854874	0.0244964
	All Targets	Olfr287	0.0950162	0.642637	0.863841	0.192034	0.0635662
	All Targets	Slc25a15	0.243866	0.134792	0.396728	0.870337	0.401507
	All Targets	Tesk1	0.632604	1.00454e-05	0.000287628	4.99803	3.54117
	All Targets	Ncoa7	-0.0791626	0.739332	0.913201	0.13116	0.0394337
	Pathway1, All Targets	Ccnc	0.163164	0.184655	0.473774	0.733638	0.324429
	All Targets	Cts3	-0.00203324	0.992732	0.99726	0.00316802	0.00119163
	Pathway1, All Targets	Srf	0.243326	0.1431	0.411957	0.844361	0.385148
	All Targets	Ift22	-0.0646065	0.65501	0.86941	0.183752	0.0607752
	All Targets	2610002M06Rik	0.0721763	0.610034	0.849522	0.214646	0.0708254
	All Targets	Got2	-0.229276	0.130832	0.389559	0.883287	0.409426
	All Targets	Gpbp1l1	-0.152954	0.382106	0.692054	0.417816	0.15986
	All Targets	Camk1	-0.290008	0.0921083	0.310046	1.0357	0.508574
	All Targets	Cdc42bpg	-0.229014	0.121997	0.371346	0.913651	0.430222
	All Targets	Ints8	-0.122729	0.430596	0.728088	0.36593	0.137816
	All Targets	Sh3bp5	0.232509	0.276582	0.591397	0.558177	0.228121
	All Targets	Usf1	-0.163708	0.286265	0.601536	0.543232	0.220739
	All Targets	Mrgprf	-0.171032	0.518415	0.795451	0.285322	0.0993863
	All Targets	Aplp2	-0.0818451	0.671179	0.878337	0.173162	0.056339
	All Targets	Msmo1	0.0708573	0.763509	0.92247	0.117186	0.0350476
	All Targets	Rims4	0.168645	0.447724	0.739057	0.348989	0.131322
	All Targets	Exosc10	0.0409713	0.81207	0.942341	0.0904068	0.0257921
	All Targets	Nadsyn1	-0.440426	0.00137429	0.0146122	2.86192	1.83528
	All Targets	Itgb1bp1	0.192921	0.40648	0.710555	0.390961	0.148402
	All Targets	Snap23	0.110125	0.521393	0.797266	0.282835	0.0983968
	All Targets	Gm46319	0.173585	0.441134	0.73439	0.355429	0.134073
	All Targets	Arhgdig	0.626402	0.00336799	0.0287933	2.47263	1.54071
	All Targets	Ube2g1	0.198128	0.186639	0.476647	0.728998	0.321803
	All Targets	Tasp1	-0.0199037	0.912959	0.979458	0.0395486	0.00901412
	All Targets	Cyc1	-0.854238	0.000209978	0.0032856	3.67783	2.48338
	All Targets	Pfkm	0.0742063	0.729038	0.90825	0.13725	0.0417945
	All Targets	Prune1	-0.0856124	0.600135	0.843342	0.221751	0.073996
	All Targets	Cldn17	0.401405	0.0691092	0.258406	1.16046	0.587698
	All Targets	Sstr3	0.132875	0.560553	0.818179	0.251383	0.0871519
	All Targets	Sema6b	0.249545	0.223671	0.524181	0.650391	0.280519
	Pathway1, All Targets	Ngf	0.359185	0.0784148	0.281311	1.1056	0.550814
	All Targets	Sugp2	-0.0377597	0.837487	0.952072	0.0770219	0.02133
	All Targets	Drap1	0.00952155	0.948925	0.988589	0.022768	0.00498411
	All Targets	Tmem183a	0.163025	0.371225	0.681719	0.430363	0.166395
	Pathway1, All Targets	Ccnd1	-0.716313	0.000143483	0.00243867	3.8432	2.61285
	All Targets	Kctd18	0.341658	0.104088	0.33582	0.982598	0.473893
	All Targets	Mif4gd	-0.112736	0.453132	0.7429	0.343776	0.129069
	All Targets	Prkar2a	-0.133468	0.45375	0.743377	0.343183	0.128791
	All Targets	Olfr1289	0.0211453	0.994168	0.997727	0.00254022	0.000988327
	All Targets	Hexdc	-0.00983433	0.948052	0.988196	0.0231676	0.00515711
	All Targets	Ece1	0.0866976	0.630194	0.858338	0.200526	0.0663416
	All Targets	Adh4	0.106277	0.63657	0.861099	0.196153	0.0649468
	All Targets	B430306N03Rik	-0.0229237	0.9102	0.97817	0.0408634	0.00958552
	All Targets	Ccdc85b	-0.329794	0.00994678	0.0649057	2.00232	1.18772
	All Targets	Map1s	0.176109	0.394194	0.700186	0.40429	0.154787
	All Targets	Alpk1	-0.266313	0.2032	0.499175	0.692076	0.301747
	All Targets	Kcnh7	0.127008	0.71633	0.902366	0.144887	0.0446175
	All Targets	Cnn2	-0.865671	0.0003956	0.00540028	3.40274	2.26758
	All Targets	Gatc	0.160685	0.388084	0.695649	0.411075	0.15761
	All Targets	Cracr2b	0.197627	0.221446	0.521946	0.654732	0.282375
	All Targets	Vrk1	-0.135961	0.420007	0.720511	0.376744	0.142359
	All Targets	Syn1	0.162125	0.373562	0.682986	0.427637	0.165588
	All Targets	Pin1	-0.0676603	0.652918	0.868133	0.185142	0.0614138
	All Targets	Pom121l2	0.131871	0.512636	0.790845	0.290191	0.101909
	All Targets	C1ra	-0.357944	0.116915	0.361456	0.932131	0.441945
	All Targets	Proca1	0.178593	0.385057	0.693666	0.414475	0.15885
	All Targets	Ftcd	0.0408203	0.848528	0.955703	0.0713339	0.0196771
	All Targets	Rpl36al	-0.682584	0.00028363	0.00415981	3.54725	2.38093
	All Targets	Cnksr3	0.0377265	0.962824	0.99162	0.0164529	0.00365485
	All Targets	Idi2	0.223401	0.283589	0.599542	0.547311	0.222181
	All Targets	Med11	-0.214047	0.069696	0.259545	1.15679	0.585787
	All Targets	Cstf2	0.141308	0.295165	0.610216	0.529935	0.214516
	All Targets	Zfp518b	0.132209	0.522337	0.797879	0.282049	0.0980629
	All Targets	Tnfsf9	0.302616	0.0685072	0.257059	1.16426	0.589967
	All Targets	Olfr66	0.16016	0.442828	0.736142	0.353764	0.133038
	All Targets	Shtn1	0.244383	0.114989	0.357988	0.939345	0.446132
	All Targets	Myo3a	0.0208428	0.920618	0.981267	0.0359207	0.0082128
	All Targets	Atp6v0b	0.0792627	0.637976	0.861434	0.195196	0.0647778
	All Targets	Ctnnb1	-0.321145	0.190444	0.481907	0.720232	0.317037
	All Targets	Plekhm3	0.05759	0.749262	0.917297	0.125366	0.0374899
	All Targets	Arhgap40	0.469202	0.0128341	0.0782437	1.89164	1.10655
	All Targets	Cep120	0.0595957	0.853473	0.958014	0.0688103	0.0186283
	All Targets	Olfr214	-0.169344	0.386252	0.694549	0.413129	0.158297
	All Targets	Rwdd3	0.148503	0.414706	0.716996	0.382259	0.144483
	All Targets	Pcdhb21	0.326625	0.118298	0.364358	0.927024	0.438471
	All Targets	Ly6g5b	0.203956	0.326443	0.64333	0.486193	0.191566
	All Targets	Ak7	0.205821	0.382211	0.692128	0.417697	0.159814
	All Targets	Lap3	-0.584086	0.00259079	0.0236249	2.58657	1.62663
	All Targets	Capns1	0.0330219	0.855588	0.959062	0.0677354	0.0181535
	All Targets	Cybb	-0.525563	0.0376572	0.170452	1.42415	0.768399
	All Targets	S100a7l2	-0.0182933	0.930092	0.983391	0.0314741	0.00727388
	All Targets	Cdc25a	0.360287	0.0104061	0.0672985	1.98271	1.17199
	All Targets	Yme1l1	0.105547	0.494047	0.776754	0.306231	0.109716
	All Targets	Cstb	0.815431	7.47413e-06	0.000224729	5.12644	3.64834
	All Targets	Egr3	0.173971	0.434742	0.730575	0.361769	0.136335
	All Targets	Emc9	-0.151204	0.4755	0.762003	0.32285	0.118043
	All Targets	Dnttip1	-0.0462901	0.735484	0.911299	0.133427	0.040339
	All Targets	Perm1	-0.104477	0.607105	0.848472	0.216736	0.0713625
	All Targets	Fosb	0.0615268	0.766659	0.922976	0.115398	0.0348097
	All Targets	Xlr3a	0.219206	0.258673	0.57037	0.587249	0.243843
	All Targets	Sp110	-0.233766	0.331651	0.648555	0.479319	0.188053
	All Targets	Cand1	0.0778583	0.563136	0.819177	0.249386	0.0866224
	All Targets	Spag7	-0.204372	0.134389	0.395967	0.871635	0.402342
	All Targets	Fmo4	-0.379647	0.0354715	0.164331	1.45012	0.784281
	All Targets	Fgd6	0.66357	0.000329172	0.004683	3.48258	2.32948
	All Targets	Fgfr3	-0.374789	0.0512401	0.211536	1.29039	0.674616
	All Targets	Gm52298	0.0688971	0.647063	0.865322	0.189053	0.0628225
	All Targets	Ikzf1	-0.506762	0.039795	0.176368	1.40017	0.75358
	All Targets	4930555G01Rik	0.0173075	0.930541	0.983547	0.0312644	0.00720499
	All Targets	Slc10a4	0.0828995	0.682146	0.883642	0.166123	0.0537239
	All Targets	Lgals3bp	-0.367726	0.0454069	0.193961	1.34288	0.712286
	All Targets	Mief2	-0.00705588	0.962131	0.99162	0.0167659	0.00365485
	All Targets	Mybbp1a	-0.206682	0.331382	0.648516	0.479671	0.188079
	All Targets	Bdkrb1	0.148137	0.509297	0.788868	0.293029	0.102996
	All Targets	Ndufa11	-0.291347	0.0975426	0.321285	1.01081	0.493109
	All Targets	Faap20	0.0581689	0.716582	0.902496	0.144734	0.0445546
	All Targets	Ercc6	-0.233056	0.206421	0.502866	0.685246	0.298548
	All Targets	Aatk	0.0563959	0.80686	0.939947	0.093202	0.0268966
	All Targets	Olfr309	-0.00441378	0.982806	0.996274	0.00753201	0.00162102
	All Targets	Smim31	0.116499	0.557745	0.816238	0.253564	0.088183
	All Targets	Pttg1ip	-0.0681662	0.516373	0.793735	0.287036	0.100324
	All Targets	Gpatch1	-0.0361155	0.826745	0.947331	0.0826284	0.0234981
	All Targets	Mbip	0.17425	0.268907	0.581598	0.570399	0.235377
	Pathway1, Pathway1, All Targets	Ticam1	0.137483	0.465281	0.754064	0.332285	0.122592
	All Targets	Taok3	0.392878	0.0182789	0.100375	1.73805	0.998372
	All Targets	1700001K19Rik	0.0866169	0.683559	0.884388	0.165224	0.0533573
	All Targets	Olfr1181	-0.00189135	0.992229	0.99726	0.00338789	0.00119163
	All Targets	Mrpl39	-0.0495969	0.722127	0.904774	0.141386	0.04346
	All Targets	Smo	0.0356817	0.84068	0.952987	0.0753695	0.020913
	All Targets	Amn1	0.103353	0.530032	0.801732	0.275698	0.095971
	All Targets	Setdb1	-0.234716	0.165727	0.446767	0.780606	0.349919
	All Targets	Olfr652	0.0263839	0.900269	0.974785	0.0456279	0.0110912
	All Targets	1500009L16Rik	0.571681	0.000988704	0.0112676	3.00493	1.94817
	All Targets	Cdc25c	0.0760861	0.691661	0.888839	0.160107	0.051177
	All Targets	Gmpr	0.174368	0.387814	0.695462	0.411376	0.157727
	All Targets	Lin7c	0.0110001	0.952643	0.989468	0.0210696	0.00459825
	All Targets	Eif4e3	-0.0692765	0.669107	0.877324	0.174505	0.0568402
	All Targets	Ccr5	-0.278792	0.175038	0.459996	0.756867	0.337246
	All Targets	Ppp6c	0.137488	0.317883	0.636273	0.497732	0.196356
	All Targets	Abcb8	-0.422847	0.00793794	0.0548474	2.10029	1.26084
	All Targets	Gm21885	-0.569566	0.00227012	0.0214295	2.64395	1.66899
	All Targets	Fnbp1l	0.630877	0.000391994	0.00536698	3.40672	2.27027
	All Targets	Cog8	-0.127504	0.50716	0.786705	0.294855	0.104188
	All Targets	Galk2	-0.195956	0.187769	0.478031	0.726375	0.320544
	All Targets	Omp	0.292049	0.120184	0.367856	0.920153	0.434323
	All Targets	Cbr2	-0.418753	0.028271	0.1388	1.54866	0.85761
	All Targets	C130074G19Rik	0.689293	0.00281761	0.0251526	2.55012	1.59942
	All Targets	Kpna4	-0.00214925	0.989441	0.99726	0.00461029	0.00119163
	All Targets	Ndel1	0.782411	3.24575e-05	0.000721329	4.48869	3.14187
	All Targets	Atp6v1g2	0.000440424	0.956126	0.991026	0.019485	0.00391484
	All Targets	Ghitm	-0.251912	0.165284	0.446309	0.78177	0.350365
	All Targets	Tmem170	0.140158	0.357272	0.671802	0.447001	0.172759
	All Targets	Pole2	-0.0509765	0.799595	0.936408	0.0971298	0.0285348
	All Targets	Plppr2	0.124487	0.556762	0.815871	0.25433	0.0883785
	All Targets	Rsad1	0.357817	0.0794104	0.283263	1.10012	0.547811
	All Targets	Cachd1	-0.559239	0.00199844	0.0194502	2.69931	1.71108
	All Targets	Trio	0.478238	0.00172248	0.0173771	2.76385	1.76002
	All Targets	4930444G20Rik	0.0079608	0.965182	0.99162	0.015391	0.00365485
	All Targets	Cdca5	0.169285	0.421047	0.721103	0.37567	0.142003
	All Targets	Rpl36	-0.269827	0.1917	0.483873	0.717378	0.315269
	All Targets	Mptx1	-0.377588	0.168182	0.450957	0.774221	0.345865
	All Targets	Nipal2	0.46017	0.0216832	0.114	1.66388	0.943096
	All Targets	Rab3a	0.021211	0.917516	0.980864	0.0373863	0.00839129
	All Targets	Myh15	0.0722066	0.731452	0.909165	0.135814	0.0413571
	All Targets	9130019O22Rik	-0.167127	0.278281	0.593411	0.555516	0.226644
	All Targets	Ahsa1	-0.448707	0.0163987	0.0931671	1.78519	1.03074
	All Targets	Gngt2	-0.669333	0.00271155	0.0244269	2.56678	1.61213
	All Targets	Ccdc50	-0.113755	0.458826	0.748229	0.338352	0.125966
	All Targets	Olfr362	0.0658398	0.753807	0.919344	0.12274	0.0365221
	All Targets	Acd	-0.168036	0.333779	0.650417	0.476541	0.186808
	All Targets	Gm46013	0.0172827	0.920491	0.981267	0.0359804	0.0082128
	All Targets	N4bp2	0.148225	0.3412	0.658588	0.46699	0.181386
	All Targets	Zc3h7b	0.0562867	0.732085	0.909324	0.135439	0.0412814
	All Targets	Tifab	-0.74358	0.00276509	0.0248444	2.55829	1.60477
	All Targets	Tstd3	0.278172	0.0772004	0.278547	1.11238	0.555101
	All Targets	Anln	-0.0414937	0.816319	0.944106	0.08814	0.0249794
	All Targets	Cds2	0.215232	0.151018	0.424741	0.82097	0.371875
	All Targets	Arc	0.269554	0.118177	0.364188	0.927466	0.438675
	All Targets	Cbfb	-0.0990579	0.554755	0.814779	0.255899	0.0889601
	All Targets	Defa2	-1.46473	0.000235127	0.00358167	3.6287	2.44591
	All Targets	Tbc1d9	-0.0116293	0.957721	0.991252	0.0187608	0.00381582
	All Targets	Meox1	0.326542	0.0957186	0.317704	1.019	0.497978
	All Targets	Inpp5e	0.36521	0.038248	0.172053	1.41739	0.764337
	All Targets	Rer1	-0.097899	0.55794	0.816242	0.253412	0.0881812
	All Targets	Vmn2r2	-0.0614635	0.76551	0.922818	0.116049	0.0348838
	All Targets	Prkra	0.11009	0.518908	0.795451	0.28491	0.0993863
	All Targets	Hgf	0.229568	0.234299	0.539746	0.63023	0.267811
	All Targets	Atg4d	0.0759201	0.551685	0.813765	0.258309	0.089501
	All Targets	Krr1	-0.201711	0.237594	0.544149	0.624164	0.264282
	All Targets	Rps5	-0.501902	0.0111374	0.0704641	1.95321	1.15203
	All Targets	Lyplal1	-0.109603	0.583502	0.831569	0.233958	0.0801018
	All Targets	Tbc1d22a	0.475174	0.00400675	0.0328095	2.39721	1.484
	All Targets	Dbnl	-0.124558	0.470018	0.758204	0.327886	0.120214
	All Targets	Gar1	-0.042297	0.808109	0.940286	0.0925298	0.02674
	All Targets	Ykt6	0.416629	0.00493417	0.0384075	2.30679	1.41558
	All Targets	Ccl3	1.16401	0.000822399	0.00973303	3.08492	2.01175
	All Targets	Ube3a	0.133762	0.333027	0.649994	0.47752	0.187091
	All Targets	Hmbs	-0.400823	0.00724778	0.0516234	2.13979	1.28715
	All Targets	Atp5md	-0.563716	0.00837057	0.0567524	2.07725	1.24602
	All Targets	Yipf1	-0.557312	0.000684649	0.0084194	3.16453	2.07472
	All Targets	Ift43	-0.197083	0.169148	0.452318	0.771733	0.344556
	All Targets	Zfp157	0.0956746	0.64353	0.864078	0.191431	0.063447
	All Targets	Rex2	0.227947	0.265301	0.57728	0.576262	0.238614
	All Targets	Smpx	-0.274778	0.221445	0.521946	0.654734	0.282375
	All Targets	Hbb-b1	0.132434	0.724701	0.906024	0.139841	0.0428602
	All Targets	Isoc2b	-0.363684	0.0578916	0.229521	1.23738	0.639178
	Pathway1, All Targets	Plch1	-0.280288	0.116452	0.36084	0.933852	0.442685
	All Targets	Tmco3	-0.173311	0.311988	0.629494	0.505863	0.201008
	All Targets	Luzp1	0.00517644	0.805139	0.938893	0.0941289	0.0273839
	All Targets	Lypd1	0.0819744	0.718511	0.90303	0.143566	0.0442977
	All Targets	Taf7	0.326065	0.0520946	0.213912	1.28321	0.669766
	All Targets	Sowahc	0.0847186	0.555898	0.815384	0.255005	0.0886378
	All Targets	Ppm1m	-0.288987	0.16309	0.442948	0.787572	0.353647
	All Targets	Atraid	-0.183078	0.209846	0.507922	0.6781	0.294203
	All Targets	Mrs2	-0.181646	0.224025	0.52483	0.649703	0.279982
	All Targets	Notch3	0.0814037	0.66464	0.874468	0.177414	0.0582558
	All Targets	Ddit3	0.289379	0.134922	0.397029	0.869916	0.401178
	All Targets	Zscan21	0.0721507	0.653255	0.868385	0.184917	0.0612878
	All Targets	Cd44	0.228666	0.379384	0.689153	0.420921	0.161684
	Pathway1, All Targets	Lcp2	-0.130565	0.506305	0.785893	0.295587	0.104636
	Pathway1, All Targets	Snw1	-0.195669	0.134534	0.396138	0.871169	0.402154
	All Targets	Sprtn	0.245709	0.156769	0.434452	0.804739	0.362058
	All Targets	Stac3	0.092784	0.654273	0.869069	0.184241	0.0609459
	All Targets	Use1	0.276652	0.0631025	0.242509	1.19995	0.615272
	All Targets	Pdcl2	0.0110498	0.959889	0.991603	0.0177791	0.00366209
	All Targets	Tuba1a	-0.209102	0.364077	0.6769	0.438807	0.169475
	All Targets	Dmd	-0.147687	0.417878	0.719004	0.378951	0.143269
	All Targets	Entpd2	-0.0490845	0.761143	0.921385	0.118534	0.0355587
	All Targets	Ctsf	-0.132897	0.344983	0.661648	0.462202	0.179373
	All Targets	Litaf	0.912546	0.000107553	0.00193777	3.96838	2.7127
	All Targets	Slc38a2	0.664754	0.00079988	0.0095577	3.09698	2.01965
	All Targets	Pcdhgb6	-0.0941359	0.62295	0.854384	0.205547	0.068347
	All Targets	Pde1a	0.0138789	0.947871	0.988196	0.0232508	0.00515711
	All Targets	Nid2	-0.0998694	0.597256	0.841353	0.223839	0.0750218
	All Targets	Spryd4	0.0219154	0.968745	0.992884	0.0137907	0.00310133
	All Targets	Trabd	0.175577	0.0786535	0.281794	1.10428	0.550068
	All Targets	Psme3ip1	-0.0519575	0.708678	0.89861	0.149551	0.0464289
	All Targets	Map3k3	0.221253	0.204064	0.500405	0.690235	0.300678
	All Targets	Olfr531	-0.174018	0.372445	0.682016	0.428938	0.166206
	All Targets	Map3k2	0.469226	0.00358762	0.0300986	2.44519	1.52145
	All Targets	Rsc1a1	0.300733	0.0248294	0.125569	1.60503	0.901118
	All Targets	Stard5	-0.560999	0.0059335	0.0444803	2.22669	1.35183
	All Targets	Ofcc1	-0.154495	0.468832	0.757441	0.328982	0.120651
	All Targets	Herc3	0.128617	0.530817	0.801777	0.275055	0.0959466
	All Targets	Clk3	-0.16537	0.2517	0.562184	0.599117	0.250122
	All Targets	Tceal5	-0.0167475	0.927583	0.983046	0.032647	0.00742631
	All Targets	Pim1	0.832404	0.000311247	0.00448384	3.50689	2.34835
	All Targets	Oxct2a	0.430101	0.0136272	0.0815562	1.86559	1.08854
	All Targets	Sgo1	-0.0649364	0.709185	0.898788	0.149241	0.0463428
	All Targets	Smpd1	-0.186278	0.283898	0.599685	0.546837	0.222077
	All Targets	Mcts1	-0.119784	0.37224	0.682016	0.429177	0.166206
	All Targets	Vwde	-0.0676978	0.769163	0.924602	0.113981	0.0340454
	All Targets	Mastl	-0.0656749	0.712606	0.900718	0.14715	0.0454112
	All Targets	Ifi213	-0.234517	0.248868	0.557932	0.604031	0.253419
	All Targets	Mgat2	-0.0606318	0.662189	0.872366	0.179018	0.0593011
	All Targets	Eif3i	-0.258744	0.150381	0.424159	0.822807	0.372471
	All Targets	Pcolce	-0.697498	0.00058275	0.00736072	3.23452	2.13308
	All Targets	Ifi209	-0.292517	0.206366	0.502866	0.685363	0.298548
	All Targets	Olfr1361	-0.0239849	0.912578	0.979369	0.0397302	0.00905344
	All Targets	Slc5a5	0.146147	0.475922	0.762237	0.322464	0.11791
	All Targets	2610008E11Rik	-0.12866	0.525155	0.799085	0.279713	0.097407
	Pathway1, All Targets	Hdac1	-0.628937	3.50976e-06	0.000122819	5.45472	3.91074
[truncated: 11,808 more rows]
