# Supplementary material for: Proinflammatory pathways contribute to the pathogenesis of Clostridioides difficile infection in a murine model using Spatial transcriptomics
Source: Sci Rep. 2025 Oct 8;15:35141. doi: 10.1038/s41598-025-19106-3 (PMC12508427; doi:10.1038/s41598-025-19106-3)
Supplement: Supplementary file 7 — Supplementary Material 7 [file 41598_2025_19106_MOESM7_ESM.xlsx]

## Sheet: VolcanoPlot
VolcanoPlot	Counts	Log2
Target tag	Target group membership/s	Target name	Log2	Pvalue	Adjusted pvalue	-log10 pvalue	-log10 adjusted pvalue
Statistical test summary
Group by	Segment
#Filtered Dataset	false
#Dataset Name	Q3 Norm to All Targets
#Analysis Name	Asymp sup ve deep layer
	All Targets	Zzz3	-0.0286345	0.906109	0.993934	0.0428198	0.00264226
	All Targets	Zzef1	0.977074	0.0183257	0.460393	1.73694	0.336871
	All Targets	Zyx	-0.871943	0.23176	0.848798	0.634961	0.0711959
	All Targets	Zyg11b	-0.00127162	0.997634	0.999817	0.00102895	7.93477e-05
	All Targets	Zyg11a	0.851952	0.208774	0.829374	0.680323	0.0812496
	All Targets	Zxdc	-0.104073	0.874743	0.993917	0.0581193	0.00264971
	All Targets	Zxdb	0.0484332	0.980447	0.999817	0.0085759	7.93477e-05
	All Targets	Zwint	0.207205	0.623427	0.977256	0.205215	0.00999162
	All Targets	Zwilch	0.118592	0.821174	0.99269	0.085565	0.00318632
	All Targets	Zw10	0.0669934	0.884591	0.993917	0.0532575	0.00264971
	All Targets	Zup1	0.192895	0.885215	0.993917	0.0529513	0.00264971
	All Targets	Zswim8	0.162008	0.694444	0.985655	0.158363	0.00627526
	All Targets	Zswim7	-0.00180715	0.996605	0.999817	0.00147709	7.93477e-05
	All Targets	Zswim6	0.569052	0.357884	0.912834	0.446258	0.0396084
	All Targets	Zscan4c	0.050354	0.930934	0.997094	0.0310812	0.00126391
	All Targets	Zscan26	0.191264	0.761962	0.989147	0.118067	0.00473905
	All Targets	Zscan25	0.127422	0.80906	0.99269	0.0920195	0.00318632
	All Targets	Zscan22	0.463234	0.400296	0.928611	0.397619	0.032166
	All Targets	Zscan21	-0.430155	0.475451	0.94054	0.322894	0.0266227
	All Targets	Zrsr2	0.621829	0.137822	0.777718	0.86068	0.109178
	All Targets	Zrsr1	0.118169	0.803414	0.99269	0.0950604	0.00318632
	All Targets	Zranb2	0.496329	0.288169	0.885057	0.540353	0.0530285
	All Targets	Zranb1	0.337927	0.521167	0.956065	0.283023	0.0195127
	All Targets	Zpr1	-0.0577776	0.894431	0.993917	0.048453	0.00264971
	All Targets	Zpld1	0.127394	0.950503	0.998258	0.0220464	0.000757084
	All Targets	Zp3	0.0425674	0.955513	0.998258	0.0197632	0.000757084
	All Targets	Znrf3	0.0405384	0.915393	0.995285	0.0383925	0.00205261
	All Targets	Znrf2	0.0621712	0.652169	0.979841	0.18564	0.00884439
	All Targets	Znrf1	-0.00180715	0.996485	0.999817	0.00152932	7.93477e-05
	All Targets	Znrd2	0.0645145	0.88312	0.993917	0.0539804	0.00264971
	All Targets	Znhit6	-0.0267411	0.650302	0.979775	0.186885	0.00887382
	All Targets	Znhit3	0.420353	0.319557	0.898645	0.495452	0.0464119
	All Targets	Znhit2	0.0189438	0.990332	0.999817	0.0042194	7.93477e-05
	All Targets	Znhit1	0.140676	0.465482	0.939382	0.332097	0.0271576
	All Targets	Znfx1	0.515768	0.276582	0.878329	0.558177	0.0563427
	All Targets	Zmynd8	0.781821	0.189185	0.811873	0.723113	0.0905118
	All Targets	Zmynd19	0.07404	0.900432	0.993917	0.0455491	0.00264971
	All Targets	Zmynd15	-0.731381	0.190251	0.811873	0.720673	0.0905118
	All Targets	Zmynd11	0.820901	0.125541	0.765455	0.901214	0.116081
	All Targets	Zmym6	0.37081	0.559838	0.968047	0.251938	0.0141036
	All Targets	Zmym5	-0.00956626	0.886882	0.993917	0.052134	0.00264971
	All Targets	Zmym4	0.371579	0.510107	0.951465	0.292339	0.0216072
	All Targets	Zmym3	0.166353	0.738742	0.989147	0.131507	0.00473905
	All Targets	Zmym2	-0.0727862	0.899248	0.993917	0.0461205	0.00264971
	All Targets	Zmpste24	0.681668	0.0645937	0.65861	1.18981	0.181372
	All Targets	Zmiz2	0.510864	0.303609	0.890967	0.517685	0.0501384
	All Targets	Zmiz1	0.357866	0.436707	0.934383	0.35981	0.0294751
	All Targets	Zmat5	0.384245	0.583233	0.970368	0.234158	0.0130635
	All Targets	Zmat3	0.609241	0.138809	0.777718	0.857583	0.109178
	All Targets	Zmat2	0.729236	0.142664	0.780603	0.845685	0.10757
	All Targets	Zkscan6	0.552433	0.356063	0.912156	0.448474	0.0399307
	All Targets	Zkscan5	0.839871	0.166274	0.800717	0.779175	0.096521
	All Targets	Zkscan4	0.61174	0.317202	0.898191	0.498664	0.0466315
	All Targets	Zkscan3	0.243285	0.651944	0.979841	0.18579	0.00884439
	All Targets	Zkscan17	-0.347807	0.925158	0.996612	0.0337841	0.00147388
	All Targets	Zkscan14	0.31871	0.429683	0.934383	0.366852	0.0294751
	All Targets	Zkscan1	-0.465727	0.213865	0.830593	0.669861	0.080612
	All Targets	Zhx3	0.899341	0.109468	0.750422	0.960711	0.124694
	All Targets	Zhx2	0.3111	0.508987	0.950699	0.293293	0.0219568
	All Targets	Zhx1	-0.147462	0.359691	0.91333	0.44407	0.0393721
	All Targets	Zgpat	0.55207	0.227788	0.845106	0.642469	0.0730887
	All Targets	Zg16	3.01344	0.00541087	0.319986	2.26673	0.494869
	All Targets	Zfyve9	0.857446	0.129995	0.769857	0.886072	0.11359
	All Targets	Zfyve27	-0.0499684	0.907941	0.994054	0.0419424	0.00258983
	All Targets	Zfyve26	0.00595197	0.992316	0.999817	0.0033498	7.93477e-05
	All Targets	Zfyve21	0.696071	0.322417	0.901499	0.491582	0.045035
	All Targets	Zfyve19	0.0327793	0.765347	0.990027	0.116142	0.00435316
	All Targets	Zfyve16	0.375901	0.539807	0.96012	0.267762	0.0176746
	All Targets	Zfyve1	0.8111	0.0780088	0.701964	1.10786	0.153685
	All Targets	Zfx	0.0621841	0.909488	0.994202	0.0412029	0.00252543
	All Targets	Zfr	-0.20306	0.643638	0.9783	0.191359	0.00952797
	All Targets	Zfpm1	0.11179	0.832709	0.99269	0.0795068	0.00318632
	All Targets	Zfpl1	-0.231245	0.687765	0.983174	0.16256	0.00736961
	All Targets	Zfp995	0.383338	0.300837	0.889343	0.521668	0.0509307
	All Targets	Zfp984	-0.223086	0.750369	0.989147	0.124725	0.00473905
	All Targets	Zfp978	-0.319772	0.528808	0.956065	0.276702	0.0195127
	All Targets	Zfp975	0.224067	0.649233	0.979213	0.187599	0.00912269
	All Targets	Zfp961	0.262353	0.646535	0.978359	0.189408	0.00950194
	All Targets	Zfp955a	0.154672	0.810221	0.99269	0.0913967	0.00318632
	All Targets	Zfp954	0.622514	0.189723	0.811873	0.72188	0.0905118
	All Targets	Zfp950	-0.316072	0.436037	0.934383	0.360476	0.0294751
	All Targets	Zfp949	0.668382	0.256629	0.8665	0.590695	0.0622313
	All Targets	Zfp946	0.404157	0.497872	0.946451	0.302883	0.0239018
	All Targets	Zfp944	1.05849	0.0351923	0.551961	1.45355	0.258092
	All Targets	Zfp942	0.101952	0.840803	0.99269	0.0753056	0.00318632
	All Targets	Zfp94	0.405743	0.462351	0.939382	0.335028	0.0271576
	All Targets	Zfp939	0.162008	0.815036	0.99269	0.0888231	0.00318632
	All Targets	Zfp91	0.0148558	0.831867	0.99269	0.0799461	0.00318632
	All Targets	Zfp90	-0.015382	0.977589	0.999817	0.00984382	7.93477e-05
	All Targets	Zfp874b	-0.303405	0.699704	0.985779	0.155086	0.00622051
	All Targets	Zfp871	-0.260474	0.661846	0.98074	0.179243	0.00844597
	All Targets	Zfp869	-0.0782037	0.826144	0.99269	0.0829443	0.00318632
	All Targets	Zfp865	0.0688593	0.872855	0.993917	0.0590578	0.00264971
	All Targets	Zfp839	0.265505	0.610783	0.974712	0.214113	0.0111238
	All Targets	Zfp830	0.59758	0.0695697	0.67491	1.15758	0.170754
	All Targets	Zfp827	0.185871	0.639491	0.9783	0.194165	0.00952797
	All Targets	Zfp825	-0.0119951	0.983965	0.999817	0.0070204	7.93477e-05
	All Targets	Zfp821	0.314514	0.591068	0.972994	0.228363	0.0118898
	All Targets	Zfp81	0.730246	0.291316	0.887488	0.535636	0.0518375
	All Targets	Zfp809	0.322274	0.911955	0.994905	0.0400266	0.00221842
	All Targets	Zfp808	-0.548882	0.220905	0.839705	0.655794	0.0758735
	All Targets	Zfp800	0.327154	0.438749	0.934383	0.357784	0.0294751
	All Targets	Zfp787	-0.207746	0.488641	0.945469	0.31101	0.0243526
	All Targets	Zfp777	-0.125543	0.807403	0.99269	0.0929094	0.00318632
	All Targets	Zfp771	0.278556	0.582542	0.970368	0.234673	0.0130635
	All Targets	Zfp764	0.388716	0.548937	0.964382	0.260477	0.0157509
	All Targets	Zfp750	0.217579	0.69941	0.985779	0.155268	0.00622051
	All Targets	Zfp747	0.420303	0.418875	0.934383	0.377916	0.0294751
	All Targets	Zfp746	0.385181	0.442018	0.934383	0.35456	0.0294751
	All Targets	Zfp740	-0.0259327	0.957488	0.998258	0.0188668	0.000757084
	All Targets	Zfp74	0.282779	0.616464	0.976826	0.210093	0.0101828
	All Targets	Zfp715	-0.129007	0.803309	0.99269	0.0951172	0.00318632
	All Targets	Zfp711	-0.263489	0.629367	0.977256	0.201096	0.00999162
	All Targets	Zfp710	0.874543	0.191421	0.811873	0.71801	0.0905118
	All Targets	Zfp707	0.313666	0.715017	0.986795	0.145684	0.00577284
	All Targets	Zfp706	0.322232	0.384962	0.92305	0.414582	0.0347747
	All Targets	Zfp704	-0.194766	0.650051	0.979775	0.187053	0.00887382
	All Targets	Zfp703	0.137267	0.846266	0.993051	0.0724931	0.00302852
	All Targets	Zfp7	0.248728	0.58753	0.971649	0.23097	0.0124907
	All Targets	Zfp692	0.0830197	0.645033	0.9783	0.190418	0.00952797
	All Targets	Zfp691	0.229125	0.620226	0.976826	0.20745	0.0101828
	All Targets	Zfp688	0.102088	0.871954	0.993917	0.0595062	0.00264971
	All Targets	Zfp687	0.240434	0.411161	0.93108	0.385988	0.0310129
	All Targets	Zfp68	0.0752606	0.71427	0.986795	0.146138	0.00577284
	All Targets	Zfp668	0.0503766	0.926552	0.996612	0.0331301	0.00147388
	All Targets	Zfp664	0.418382	0.60659	0.97443	0.217105	0.0112495
	All Targets	Zfp655	-0.0632209	0.903557	0.993917	0.0440442	0.00264971
	All Targets	Zfp654	0.559742	0.384653	0.922824	0.414931	0.0348812
	All Targets	Zfp653	0.581662	0.210242	0.829374	0.67728	0.0812496
	All Targets	Zfp652	0.798833	0.0983496	0.732131	1.00723	0.135411
	All Targets	Zfp65	-0.0188464	0.973725	0.999817	0.0115635	7.93477e-05
	All Targets	Zfp647	-0.286394	0.47161	0.939382	0.326417	0.0271576
	All Targets	Zfp646	0.325125	0.493915	0.945791	0.306348	0.024205
	All Targets	Zfp644	-0.385381	0.448323	0.936297	0.348409	0.0285865
	All Targets	Zfp64	0.0469397	0.926783	0.996777	0.0330221	0.0014021
	All Targets	Zfp639	0.175196	0.828397	0.99269	0.0817615	0.00318632
	All Targets	Zfp638	0.2155	0.591129	0.972994	0.228318	0.0118898
	All Targets	Zfp637	0.0192045	0.97717	0.999817	0.0100297	7.93477e-05
	All Targets	Zfp629	0.174512	0.772802	0.991525	0.111932	0.00369633
	All Targets	Zfp628	0.00950196	0.986829	0.999817	0.00575795	7.93477e-05
	All Targets	Zfp626	0.24782	0.699019	0.985779	0.155511	0.00622051
	All Targets	Zfp623	0.066008	0.630478	0.977256	0.20033	0.00999162
	All Targets	Zfp622	-0.509879	0.132151	0.771585	0.878929	0.112616
	All Targets	Zfp62	-0.404313	0.535312	0.957906	0.271393	0.0186773
	All Targets	Zfp617	0.538371	0.155294	0.793999	0.808846	0.10018
	All Targets	Zfp612	0.91073	0.0455458	0.595669	1.34155	0.224995
	All Targets	Zfp608	0.589871	0.297092	0.887689	0.527109	0.0517391
	All Targets	Zfp598	0.139103	0.0131642	0.417883	1.8806	0.378945
	All Targets	Zfp597	0.086434	0.897921	0.993917	0.046762	0.00264971
	All Targets	Zfp593	0.300327	0.523136	0.956065	0.281385	0.0195127
	All Targets	Zfp592	-1.1057	0.0377851	0.56455	1.42268	0.248297
	All Targets	Zfp574	-0.514474	0.354246	0.912156	0.450695	0.0399307
	All Targets	Zfp563	-0.143351	0.8305	0.99269	0.0806601	0.00318632
	All Targets	Zfp553	0.97398	0.0245996	0.502221	1.60907	0.299105
	All Targets	Zfp54	0.649467	0.0640331	0.656438	1.1936	0.182806
	All Targets	Zfp532	-0.218579	0.713475	0.986795	0.146621	0.00577284
	All Targets	Zfp526	-0.0776162	0.851565	0.993917	0.0697822	0.00264971
	All Targets	Zfp523	0.65548	0.107914	0.749767	0.966923	0.125074
	All Targets	Zfp518b	0.00923937	0.989617	0.999817	0.00453264	7.93477e-05
	All Targets	Zfp518a	-0.0880193	0.779028	0.992143	0.108447	0.00342581
	All Targets	Zfp516	0.0192045	0.999417	0.999817	0.000253474	7.93477e-05
	All Targets	Zfp513	0.658458	0.190734	0.811873	0.719572	0.0905118
	All Targets	Zfp512b	0.176169	0.764401	0.990027	0.116679	0.00435316
	All Targets	Zfp512	0.0990734	0.827537	0.99269	0.0822127	0.00318632
	All Targets	Zfp507	0.234568	0.511202	0.952076	0.291407	0.0213284
	All Targets	Zfp503	0.316995	0.85639	0.993917	0.0673287	0.00264971
	All Targets	Zfp469	-0.144075	0.81585	0.99269	0.0883899	0.00318632
	All Targets	Zfp467	0.683392	0.232512	0.849516	0.633555	0.0708286
	All Targets	Zfp462	0.236061	0.527993	0.956065	0.277372	0.0195127
	All Targets	Zfp46	0.105475	0.854453	0.993917	0.068312	0.00264971
	All Targets	Zfp459	0.349101	0.571489	0.968619	0.242992	0.0138468
	All Targets	Zfp451	0.352277	0.60661	0.97443	0.21709	0.0112495
	All Targets	Zfp445	-0.0583406	0.959465	0.998258	0.017971	0.000757084
	All Targets	Zfp444	0.710755	0.152399	0.790176	0.817019	0.102276
	All Targets	Zfp422	-0.0389214	0.925541	0.996612	0.0336043	0.00147388
	All Targets	Zfp414	-0.0363936	0.95498	0.998258	0.0200057	0.000757084
	All Targets	Zfp410	0.775345	0.049555	0.607547	1.30491	0.21642
	All Targets	Zfp408	-0.303405	0.651579	0.979841	0.186033	0.00884439
	All Targets	Zfp407	0.196567	0.690451	0.983402	0.160867	0.00726873
	All Targets	Zfp397	0.572063	0.973404	0.999817	0.0117068	7.93477e-05
	All Targets	Zfp395	-0.163566	0.520573	0.955858	0.283518	0.0196068
	All Targets	Zfp386	-0.0924997	0.86939	0.993917	0.0607852	0.00264971
	All Targets	Zfp385c	-0.0568196	0.705629	0.985779	0.151423	0.00622051
	All Targets	Zfp385b	0.64782	0.186152	0.811765	0.730132	0.0905697
	All Targets	Zfp385a	-0.272233	0.74314	0.989147	0.128929	0.00473905
	All Targets	Zfp384	-0.0114302	0.981955	0.999817	0.00790834	7.93477e-05
	All Targets	Zfp36l2	0.0203926	0.96208	0.998258	0.0167889	0.000757084
	All Targets	Zfp36l1	-0.220978	0.656314	0.980488	0.182888	0.00855787
	All Targets	Zfp369	-0.503511	0.429722	0.934383	0.366813	0.0294751
	All Targets	Zfp367	0.351952	0.533283	0.957123	0.273042	0.0190324
	All Targets	Zfp366	-0.583247	0.46858	0.939382	0.329216	0.0271576
	All Targets	Zfp362	-0.27074	0.443011	0.934383	0.353586	0.0294751
	All Targets	Zfp36	1.26053	0.00892143	0.386433	2.04957	0.412926
	All Targets	Zfp35	0.0469397	0.775377	0.992143	0.110487	0.00342581
	All Targets	Zfp341	0.514782	0.443094	0.934383	0.353504	0.0294751
	All Targets	Zfp335	-0.602152	0.174436	0.806843	0.758365	0.0932107
	All Targets	Zfp330	-0.777084	0.0468257	0.599463	1.32952	0.222238
	All Targets	Zfp329	0.716085	0.279961	0.878835	0.552903	0.0560927
	All Targets	Zfp326	0.485204	0.204163	0.824443	0.690023	0.0838394
	All Targets	Zfp322a	-0.362876	0.565321	0.968047	0.247705	0.0141036
	All Targets	Zfp319	1.0743	0.0276941	0.515039	1.55761	0.28816
	All Targets	Zfp317	0.388618	0.319769	0.898645	0.495163	0.0464119
	All Targets	Zfp316	1.01974	0.0496453	0.607547	1.30412	0.21642
	All Targets	Zfp292	-0.141274	0.805097	0.99269	0.0941518	0.00318632
	All Targets	Zfp287	-0.234232	0.761739	0.989147	0.118194	0.00473905
	All Targets	Zfp282	-0.644661	0.105343	0.747001	0.977393	0.126679
	All Targets	Zfp281	0.801983	0.0753529	0.692412	1.1229	0.159635
	All Targets	Zfp280d	0.80577	0.028438	0.520444	1.5461	0.283626
	All Targets	Zfp280b	-0.15111	0.831053	0.99269	0.0803711	0.00318632
	All Targets	Zfp277	0.44318	0.297091	0.887689	0.52711	0.0517391
	All Targets	Zfp276	-0.396554	0.449218	0.936297	0.347543	0.0285865
	All Targets	Zfp275	0.0996865	0.891519	0.993917	0.0498692	0.00264971
	All Targets	Zfp273	-0.617784	0.293441	0.887488	0.53248	0.0518375
	All Targets	Zfp27	0.284273	0.609644	0.97443	0.214924	0.0112495
	All Targets	Zfp267	0.926521	0.0504066	0.609839	1.29751	0.214785
	All Targets	Zfp266	-0.165087	0.78	0.992143	0.107905	0.00342581
	All Targets	Zfp263	0.153686	0.689857	0.983286	0.161241	0.00732007
	All Targets	Zfp260	0.107611	0.916584	0.995678	0.0378278	0.00188126
	All Targets	Zfp24	0.248518	0.522204	0.956065	0.28216	0.0195127
	All Targets	Zfp239	-0.345914	0.521594	0.956065	0.282667	0.0195127
	All Targets	Zfp236	0.560142	0.175288	0.807333	0.756248	0.0929471
	All Targets	Zfp235	0.0157676	0.978837	0.999817	0.00928949	7.93477e-05
	All Targets	Zfp219	0.257445	0.385358	0.923445	0.414136	0.0345888
	All Targets	Zfp217	0.0144892	0.982829	0.999817	0.00752213	7.93477e-05
	All Targets	Zfp212	0.124007	0.70619	0.985779	0.151079	0.00622051
	All Targets	Zfp207	0.20069	0.447002	0.935478	0.349691	0.0289664
	All Targets	Zfp180	0.0360372	0.46427	0.939382	0.33323	0.0271576
	All Targets	Zfp169	-0.08884	0.895896	0.993917	0.0477422	0.00264971
	All Targets	Zfp160	0.449446	0.393812	0.924318	0.404711	0.0341786
	All Targets	Zfp157	0.0459818	0.942245	0.998258	0.0258363	0.000757084
	All Targets	Zfp148	-0.308996	0.427377	0.934383	0.369189	0.0294751
	All Targets	Zfp146	-0.323995	0.415577	0.932471	0.381349	0.0303647
	All Targets	Zfp143	0.76979	0.165218	0.800368	0.781942	0.0967105
	All Targets	Zfp131	0.345687	0.616718	0.976826	0.209913	0.0101828
	All Targets	Zfp111	0.0201124	0.976194	0.999817	0.0104641	7.93477e-05
	All Targets	Zfp110	0.125951	0.788079	0.99269	0.10343	0.00318632
	All Targets	Zfp106	0.648834	0.236081	0.852109	0.626939	0.0695049
	All Targets	Zfp101	0.144433	0.82568	0.99269	0.0831883	0.00318632
	All Targets	Zfp1	0.359847	0.552196	0.966023	0.257907	0.0150123
	All Targets	Zfhx3	0.589984	0.340802	0.904796	0.467498	0.0434492
	All Targets	Zfhx2	0.5611	0.360089	0.91333	0.44359	0.0393721
	All Targets	Zfc3h1	0.321326	0.647467	0.978359	0.188782	0.00950194
	All Targets	Zfand6	0.162018	0.709222	0.986664	0.149218	0.00583064
	All Targets	Zfand5	0.803591	0.00228234	0.274905	2.64162	0.560818
	All Targets	Zfand3	0.675991	0.161514	0.797077	0.791791	0.0984998
	All Targets	Zfand2b	0.446947	0.23975	0.854361	0.620242	0.0683588
	All Targets	Zfand2a	-0.531486	0.361955	0.91333	0.441345	0.0393721
	All Targets	Zfand1	-0.314219	0.493342	0.945791	0.306852	0.024205
	All Targets	Zeb2	-1.02493	0.197355	0.814705	0.704752	0.0889997
	All Targets	Zeb1	0.331154	0.572381	0.968619	0.242315	0.0138468
	All Targets	Zdhhc9	0.506636	0.389475	0.923775	0.40952	0.0344338
	All Targets	Zdhhc8	-0.132394	0.812367	0.99269	0.0902475	0.00318632
	All Targets	Zdhhc7	0.773264	0.111666	0.752207	0.95208	0.123662
	All Targets	Zdhhc6	0.270254	0.467956	0.939382	0.329795	0.0271576
	All Targets	Zdhhc5	0.441801	0.341959	0.905204	0.466026	0.0432534
	All Targets	Zdhhc4	0.625951	0.185709	0.811765	0.731167	0.0905697
	All Targets	Zdhhc3	0.308086	0.299629	0.888669	0.523416	0.05126
	All Targets	Zdhhc24	0.895469	0.0223677	0.485311	1.65038	0.31398
	All Targets	Zdhhc23	0.558249	0.195404	0.812548	0.709065	0.0901509
	All Targets	Zdhhc21	0.357025	0.245404	0.860448	0.610118	0.0652752
	All Targets	Zdhhc20	-0.00465846	0.777561	0.992143	0.109265	0.00342581
	All Targets	Zdhhc2	0.652545	0.323508	0.901499	0.490115	0.045035
	All Targets	Zdhhc18	0.388032	0.492531	0.945791	0.307566	0.024205
	All Targets	Zdhhc17	0.466993	0.322041	0.901499	0.492089	0.045035
	All Targets	Zdhhc14	0.428062	0.442332	0.934383	0.354252	0.0294751
	All Targets	Zdhhc13	0.78248	0.147543	0.784139	0.831081	0.105607
	All Targets	Zdhhc12	0.509502	0.391952	0.924318	0.406767	0.0341786
	All Targets	Zcrb1	0.997349	0.0343188	0.550205	1.46447	0.259476
	All Targets	Zcchc9	0.1571	0.708239	0.985996	0.14982	0.00612492
	All Targets	Zcchc8	0.36574	0.190103	0.811873	0.721011	0.0905118
	All Targets	Zcchc7	-0.836069	0.0949065	0.727984	1.0227	0.137878
	All Targets	Zcchc2	-0.0568196	0.915441	0.995285	0.0383696	0.00205261
	All Targets	Zcchc18	0.400699	0.461004	0.939382	0.336295	0.0271576
	All Targets	Zcchc17	-0.0996733	0.673657	0.98074	0.171561	0.00844597
	All Targets	Zcchc14	0.688273	0.248499	0.861071	0.604675	0.0649608
	All Targets	Zcchc12	0.172754	0.974203	0.999817	0.0113505	7.93477e-05
	All Targets	Zc3hav1	0.723262	0.0764219	0.696553	1.11678	0.157046
	All Targets	Zc3h8	0.0157676	0.978872	0.999817	0.00927419	7.93477e-05
	All Targets	Zc3h7b	-0.857373	0.152542	0.790176	0.816611	0.102276
	All Targets	Zc3h7a	0.334814	0.496675	0.946451	0.303927	0.0239018
	All Targets	Zc3h4	0.168274	0.786477	0.992584	0.104314	0.00323276
	All Targets	Zc3h3	1.27914	0.0687597	0.673971	1.16267	0.171359
	All Targets	Zc3h18	0.212648	0.546423	0.962904	0.262471	0.016417
	All Targets	Zc3h15	0.810291	0.0837486	0.7101	1.07702	0.148681
	All Targets	Zc3h14	0.276056	0.642213	0.9783	0.192321	0.00952797
	All Targets	Zc3h13	-0.333647	0.508895	0.950665	0.293372	0.0219723
	All Targets	Zc3h12d	0.175906	0.740584	0.989147	0.130426	0.00473905
	All Targets	Zc3h12a	0.424258	0.359228	0.912877	0.44463	0.039588
	All Targets	Zc3h11a	-0.326227	0.310901	0.895178	0.507378	0.0480908
	All Targets	Zbtb9	0.79121	0.0510342	0.612353	1.29214	0.212998
	All Targets	Zbtb8os	0.00129449	0.998051	0.999817	0.000847331	7.93477e-05
	All Targets	Zbtb8a	0.698813	0.17114	0.805093	0.766649	0.0941539
	All Targets	Zbtb7b	1.03944	0.00553462	0.321307	2.25691	0.493079
	All Targets	Zbtb7a	1.06554	0.0574164	0.63456	1.24096	0.197527
	All Targets	Zbtb6	0.222437	0.561377	0.968047	0.250746	0.0141036
	All Targets	Zbtb5	0.484032	0.367057	0.913687	0.435266	0.0392024
	All Targets	Zbtb49	0.147848	0.804636	0.99269	0.0944005	0.00318632
	All Targets	Zbtb48	-0.173382	0.779036	0.992143	0.108442	0.00342581
	All Targets	Zbtb45	-0.402956	0.481392	0.944177	0.317501	0.0249464
	All Targets	Zbtb44	0.512706	0.25926	0.868785	0.586265	0.0610878
	All Targets	Zbtb43	1.25118	0.051362	0.612353	1.28936	0.212998
	All Targets	Zbtb42	-0.107773	0.859754	0.993917	0.0656259	0.00264971
	All Targets	Zbtb41	0.122964	0.752237	0.989147	0.123645	0.00473905
	All Targets	Zbtb4	0.588863	0.323096	0.901499	0.490668	0.045035
	All Targets	Zbtb38	0.0108598	0.908563	0.99417	0.0416448	0.00253922
	All Targets	Zbtb37	0.42902	0.46938	0.939382	0.328475	0.0271576
	All Targets	Zbtb33	0.00273017	0.996808	0.999817	0.00138844	7.93477e-05
	All Targets	Zbtb26	0.053791	0.934937	0.997473	0.0292177	0.00109906
	All Targets	Zbtb25	0.0577427	0.920485	0.996542	0.0359834	0.00150443
	All Targets	Zbtb24	1.08997	0.0244189	0.502221	1.61227	0.299105
	All Targets	Zbtb22	-0.0252477	0.964132	0.998258	0.0158636	0.000757084
	All Targets	Zbtb21	0.0988903	0.846101	0.993051	0.0725776	0.00302852
	All Targets	Zbtb20	-0.0870551	0.874215	0.993917	0.0583818	0.00264971
	All Targets	Zbtb2	0.493136	0.261033	0.870284	0.583304	0.0603388
	All Targets	Zbtb18	1.11359	0.0379914	0.56455	1.42031	0.248297
	All Targets	Zbtb16	-0.0377514	0.77918	0.992143	0.108362	0.00342581
	All Targets	Zbtb12	0.207341	0.750673	0.989147	0.124549	0.00473905
	All Targets	Zbtb11	0.26852	0.566721	0.968047	0.246631	0.0141036
	All Targets	Zbtb10	0.525556	0.317568	0.898191	0.498163	0.0466315
	All Targets	Zbtb1	-0.0942006	0.819961	0.99269	0.0862069	0.00318632
	All Targets	Zbp1	0.221043	0.726636	0.988124	0.138683	0.00518868
	All Targets	Zbed6	0.727853	0.112327	0.752207	0.949516	0.123662
	All Targets	Zbed4	0.512939	0.716086	0.986795	0.145035	0.00577284
	All Targets	Zbed3	0.516303	0.341054	0.904966	0.467176	0.0433676
	All Targets	Zar1l	0.503073	0.385567	0.923445	0.4139	0.0345888
	All Targets	Zap70	-0.141959	0.83795	0.99269	0.0767818	0.00318632
	All Targets	Zan	0.726809	0.0537973	0.61599	1.26924	0.210426
	All Targets	Zadh2	0.203641	0.575883	0.969249	0.239666	0.0135646
	All Targets	Yy2	0.301956	0.534868	0.957906	0.271754	0.0186773
	All Targets	Yy1	0.561755	0.246932	0.860608	0.607422	0.0651948
	All Targets	Ywhaz	0.665611	0.273487	0.87701	0.563063	0.0569955
	All Targets	Ywhaq	0.140828	0.736514	0.989147	0.132819	0.00473905
	All Targets	Ywhah	0.217885	0.703154	0.985779	0.15295	0.00622051
	All Targets	Ywhag	0.152358	0.779325	0.992143	0.108282	0.00342581
	All Targets	Ywhae	0.238198	0.570512	0.968619	0.243736	0.0138468
	All Targets	Ywhab	0.37538	0.295768	0.887488	0.529049	0.0518375
	All Targets	Ythdf3	0.00975229	0.983944	0.999817	0.00702949	7.93477e-05
	All Targets	Ythdf2	0.289766	0.514593	0.953797	0.288536	0.0205443
	All Targets	Ythdf1	0.469072	0.185195	0.811765	0.732371	0.0905697
	All Targets	Ythdc2	0.721501	0.142879	0.780603	0.845033	0.10757
	All Targets	Ythdc1	0.788465	0.133956	0.775192	0.873039	0.11059
	All Targets	Yrdc	-0.40242	0.409836	0.930544	0.38739	0.031263
	All Targets	Ypel5	0.349746	0.213487	0.830593	0.670629	0.080612
	All Targets	Ypel3	0.799927	0.294732	0.887488	0.530572	0.0518375
	All Targets	Ypel2	-0.185486	0.779429	0.992143	0.108224	0.00342581
	All Targets	Yme1l1	0.26388	0.631705	0.977563	0.199486	0.00985528
	All Targets	Ylpm1	0.106833	0.472202	0.939382	0.325872	0.0271576
	All Targets	Ykt6	0.440392	0.177754	0.809353	0.750179	0.0918621
	All Targets	Yju2	-0.0694866	0.904749	0.993917	0.0434717	0.00264971
	All Targets	Yipf6	0.0858049	0.800898	0.99269	0.0964229	0.00318632
	All Targets	Yipf5	-0.473185	0.210899	0.829496	0.675924	0.0811855
	All Targets	Yipf4	0.900029	0.00356332	0.291366	2.44814	0.535561
	All Targets	Yipf3	0.722351	0.0987998	0.734272	1.00524	0.134143
	All Targets	Yipf2	0.607446	0.150787	0.78891	0.821636	0.102972
	All Targets	Yipf1	0.596839	0.343303	0.905204	0.464323	0.0432534
	All Targets	Yif1b	-0.127036	0.812049	0.99269	0.0904177	0.00318632
	All Targets	Yif1a	0.36424	0.508257	0.949877	0.293916	0.0223325
	All Targets	Yes1	-0.446795	0.401015	0.928611	0.396839	0.032166
	All Targets	Yeats4	0.22971	0.780977	0.992143	0.107362	0.00342581
	All Targets	Yeats2	0.840914	0.137252	0.777718	0.862482	0.109178
	All Targets	Ydjc	0.558522	0.124147	0.764036	0.906063	0.116886
	All Targets	Ybx3	-0.815987	0.0170238	0.453312	1.76894	0.343603
	All Targets	Ybx2	0.127422	0.852744	0.993917	0.0691813	0.00264971
	All Targets	Ybx1	0.380352	0.185	0.811765	0.732828	0.0905697
	All Targets	Ybey	0.246489	0.803276	0.99269	0.0951349	0.00318632
	All Targets	Yars2	0.55094	0.193026	0.811873	0.714384	0.0905118
	All Targets	Yars	-0.0895128	0.424587	0.934383	0.372033	0.0294751
	All Targets	Yap1	0.0509122	0.923803	0.996612	0.0344209	0.00147388
	All Targets	Yaf2	0.106833	0.797082	0.99269	0.0984971	0.00318632
	All Targets	Yae1d1	0.204227	0.652472	0.979841	0.185438	0.00884439
	All Targets	Xylt2	-0.226258	0.483047	0.944611	0.316011	0.0247469
	All Targets	Xylt1	0.503101	0.33487	0.901767	0.475124	0.0449059
	All Targets	Xxylt1	0.275556	0.614115	0.976041	0.21175	0.0105321
	All Targets	Xrn2	-0.508416	0.189523	0.811873	0.722337	0.0905118
	All Targets	Xrn1	0.240585	0.609371	0.97443	0.215118	0.0112495
	All Targets	Xrcc6	-0.0246346	0.961089	0.998258	0.0172363	0.000757084
	All Targets	Xrcc5	-0.355096	0.219119	0.838485	0.659321	0.0765048
	All Targets	Xrcc3	0.482675	0.436072	0.934383	0.360442	0.0294751
	All Targets	Xrcc1	0.459477	0.321602	0.900995	0.492682	0.0452774
	All Targets	Xpr1	0.20501	0.687784	0.983174	0.162548	0.00736961
	All Targets	Xpot	0.12102	0.883944	0.993917	0.0535755	0.00264971
	All Targets	Xpo6	1.12459	0.088983	0.721623	1.05069	0.141689
	All Targets	Xpo5	-0.638095	0.0190866	0.460652	1.71927	0.336627
	All Targets	Xpo4	-0.111968	0.852895	0.993917	0.0691044	0.00264971
	All Targets	Xpo1	0.138968	0.801788	0.99269	0.0959405	0.00318632
	All Targets	Xpnpep2	-0.0817536	0.88618	0.993917	0.052478	0.00264971
	All Targets	Xpnpep1	0.373858	0.422274	0.934383	0.374406	0.0294751
	All Targets	Xpa	0.128357	0.775366	0.992143	0.110493	0.00342581
	All Targets	Xlr4a	-0.364819	0.608546	0.97443	0.215706	0.0112495
	All Targets	Xlr3a	1.22739	0.0557495	0.628919	1.25376	0.201405
	All Targets	Xkr9	0.710755	0.202885	0.822458	0.69275	0.0848864
	All Targets	Xkr5	0.399341	0.602688	0.974305	0.219908	0.0113051
	All Targets	Xkr4	-0.221593	0.726573	0.988124	0.138721	0.00518868
	All Targets	Xk	1.14993	0.0658639	0.663776	1.18135	0.177978
	All Targets	Xiap	0.145927	0.857419	0.993917	0.0668068	0.00264971
	All Targets	Xdh	0.420707	0.860425	0.993917	0.0652871	0.00264971
	All Targets	Xcr1	-0.522233	0.412478	0.93108	0.384599	0.0310129
	All Targets	Xcl1	0.0971801	0.865322	0.993917	0.0628223	0.00264971
	All Targets	Xbp1	-0.721407	0.123474	0.764036	0.908424	0.116886
	All Targets	Xaf1	0.33302	0.552565	0.966407	0.257617	0.0148398
	All Targets	Xab2	-0.0304797	0.943376	0.998258	0.0253152	0.000757084
	All Targets	Wwtr1	0.157636	0.791321	0.99269	0.101647	0.00318632
	All Targets	Wwp2	0.611484	0.157388	0.797022	0.803028	0.0985299
	All Targets	Wwp1	0.710368	0.225386	0.842982	0.647072	0.0741815
	All Targets	Wwox	0.513697	0.17542	0.807333	0.755921	0.0929471
	All Targets	Wwc2	0.398806	0.49252	0.945791	0.307576	0.024205
	All Targets	Wwc1	1.01425	0.0638393	0.656438	1.19491	0.182806
	All Targets	Wtip	-0.354227	0.562902	0.968047	0.249567	0.0141036
	All Targets	Wtap	0.909025	0.16095	0.797077	0.793309	0.0984998
	All Targets	Wscd2	0.630273	0.236834	0.852312	0.625555	0.0694013
	All Targets	Wscd1	-0.230795	0.660819	0.98074	0.179918	0.00844597
	All Targets	Wsb2	0.896614	0.0179119	0.457029	1.74686	0.340056
	All Targets	Wsb1	0.181499	0.61556	0.976802	0.21073	0.0101934
	All Targets	Wrnip1	-0.237647	0.568416	0.968295	0.245334	0.0139923
	All Targets	Wrn	0.0142466	0.755887	0.989147	0.121543	0.00473905
	All Targets	Wrap73	0.120172	0.789641	0.99269	0.10257	0.00318632
	All Targets	Wnt5a	-0.120685	0.871531	0.993917	0.0597172	0.00264971
	All Targets	Wnt4	0.0975799	0.865819	0.993917	0.0625729	0.00264971
	All Targets	Wnt2b	-0.528634	0.328718	0.901767	0.483177	0.0449059
	All Targets	Wnk4	-0.256129	0.647968	0.978551	0.188447	0.00941671
	All Targets	Wnk2	0.359847	0.41277	0.93108	0.384292	0.0310129
	All Targets	Wnk1	0.355252	0.515142	0.953979	0.288073	0.020461
	All Targets	Wmp	-0.0993009	0.881182	0.993917	0.0549346	0.00264971
	All Targets	Wls	0.0321318	0.942621	0.998258	0.0256629	0.000757084
	All Targets	Wiz	-0.259777	0.69164	0.983786	0.16012	0.00709939
	All Targets	Wipi2	0.267261	0.439915	0.934383	0.356632	0.0294751
	All Targets	Wipi1	0.00157969	0.402343	0.928611	0.395404	0.032166
	All Targets	Wipf3	0.245342	0.577503	0.969249	0.238446	0.0135646
	All Targets	Wipf2	0.675681	0.210414	0.829374	0.676926	0.0812496
	All Targets	Wipf1	-0.269777	0.515219	0.953979	0.288008	0.020461
	All Targets	Whamm	0.13481	0.787834	0.99269	0.103565	0.00318632
	All Targets	Wfs1	-0.119727	0.795876	0.99269	0.0991546	0.00318632
	All Targets	Wfdc6b	-0.439036	0.416465	0.933785	0.380422	0.0297531
	All Targets	Wfdc21	-0.442599	0.287684	0.884932	0.541084	0.0530902
	All Targets	Wfdc2	0.55235	0.428975	0.934383	0.367568	0.0294751
	All Targets	Wfdc18	0.0205122	0.977476	0.999817	0.00989402	7.93477e-05
	All Targets	Wfdc17	0.28801	0.647012	0.978359	0.189088	0.00950194
	All Targets	Wfdc15b	0.586434	0.392855	0.924318	0.405768	0.0341786
	All Targets	Wfdc11	0.339421	0.433178	0.934383	0.363333	0.0294751
	All Targets	Wfdc10	0.270112	0.648852	0.979095	0.187855	0.00917502
	All Targets	Wee1	0.113684	0.87715	0.993917	0.0569261	0.00264971
	All Targets	Wdyhv1	0.165445	0.657189	0.980488	0.18231	0.00855787
	All Targets	Wdtc1	1.10752	0.0507449	0.611939	1.29461	0.213292
	All Targets	Wdsub1	0.324303	0.487356	0.945469	0.312153	0.0243526
	All Targets	Wdr92	-0.30548	0.434546	0.934383	0.361964	0.0294751
	All Targets	Wdr83os	-0.269766	0.402997	0.928611	0.394698	0.032166
	All Targets	Wdr83	-0.459462	0.325013	0.901499	0.4881	0.045035
	All Targets	Wdr82	-0.354387	0.0666738	0.667554	1.17604	0.175514
	All Targets	Wdr81	0.172619	0.660661	0.98074	0.180021	0.00844597
	All Targets	Wdr77	0.213429	0.663669	0.98074	0.178048	0.00844597
	All Targets	Wdr76	0.571561	0.330486	0.901767	0.480847	0.0449059
	All Targets	Wdr75	0.0771539	0.874432	0.993917	0.0582741	0.00264971
	All Targets	Wdr74	-0.242155	0.571582	0.968619	0.242921	0.0138468
	All Targets	Wdr73	-0.0832471	0.806522	0.99269	0.093384	0.00318632
	All Targets	Wdr70	-0.0329567	0.944729	0.998258	0.0246927	0.000757084
	All Targets	Wdr7	0.527077	0.219847	0.838672	0.65788	0.0764081
	All Targets	Wdr62	0.885181	0.125556	0.765455	0.901161	0.116081
	All Targets	Wdr61	-0.799646	0.101625	0.741997	0.993002	0.129598
	All Targets	Wdr6	-0.0913493	0.880711	0.993917	0.0551664	0.00264971
	All Targets	Wdr5b	0.641582	0.188888	0.811765	0.723794	0.0905697
	All Targets	Wdr59	0.00651498	0.846153	0.993051	0.0725511	0.00302852
	All Targets	Wdr55	-0.782334	0.217858	0.836317	0.661826	0.077629
	All Targets	Wdr53	-0.127407	0.818979	0.99269	0.0867273	0.00318632
	All Targets	Wdr5	-0.0924497	0.861405	0.993917	0.0647925	0.00264971
	All Targets	Wdr48	-0.478094	0.301325	0.889477	0.520965	0.0508652
	All Targets	Wdr47	0.340629	0.447173	0.935478	0.349525	0.0289664
	All Targets	Wdr46	0.331104	0.364096	0.91333	0.438784	0.0393721
	All Targets	Wdr45b	0.387106	0.337796	0.903969	0.471345	0.0438464
	All Targets	Wdr45	0.639661	0.170779	0.804709	0.767565	0.0943613
	All Targets	Wdr44	0.889752	0.0111121	0.399082	1.95421	0.398938
	All Targets	Wdr43	-0.261322	0.645767	0.9783	0.189924	0.00952797
	All Targets	Wdr41	-0.69263	0.220117	0.838814	0.657346	0.0763341
	All Targets	Wdr4	0.0455819	0.929374	0.99704	0.0318096	0.00128738
	All Targets	Wdr37	0.381767	0.3346	0.901767	0.475474	0.0449059
	All Targets	Wdr36	0.683778	0.332765	0.901767	0.477863	0.0449059
	All Targets	Wdr33	0.148493	0.679392	0.981559	0.167879	0.00808359
	All Targets	Wdr3	-0.270683	0.50484	0.948314	0.296846	0.0230479
	All Targets	Wdr26	0.122655	0.706644	0.985779	0.150799	0.00622051
	All Targets	Wdr25	-0.32098	0.625816	0.977256	0.203554	0.00999162
	All Targets	Wdr24	0.304835	0.487638	0.945469	0.311903	0.0243526
	All Targets	Wdr19	0.086434	0.869238	0.993917	0.0608612	0.00264971
	All Targets	Wdr18	0.211106	0.561366	0.968047	0.250754	0.0141036
	All Targets	Wdr13	0.362303	0.505515	0.948751	0.296266	0.0228479
	All Targets	Wdr12	-0.500314	0.210662	0.829374	0.676414	0.0812496
	All Targets	Wdr11	0.119429	0.629447	0.977256	0.201041	0.00999162
	All Targets	Wdr1	0.577586	0.0122702	0.416153	1.91115	0.380746
	All Targets	Wdhd1	-0.521833	0.296734	0.887689	0.527633	0.0517391
	All Targets	Wdfy4	-0.951139	0.392879	0.924318	0.405741	0.0341786
	All Targets	Wdfy3	0.0728592	0.809255	0.99269	0.0919144	0.00318632
	All Targets	Wdfy2	1.10254	0.045618	0.595669	1.34086	0.224995
	All Targets	Wdfy1	0.780514	0.138126	0.777718	0.859723	0.109178
	All Targets	Wdcp	0.0743026	0.907584	0.994054	0.0421131	0.00258983
	All Targets	Wbp4	0.126543	0.720472	0.986795	0.142383	0.00577284
	All Targets	Wbp2	0.237753	0.613348	0.975548	0.212293	0.0107513
	All Targets	Wbp1l	0.661493	0.168032	0.801543	0.774608	0.0960733
	All Targets	Wbp11	0.371549	0.424281	0.934383	0.372346	0.0294751
	All Targets	Wbp1	0.584077	0.184194	0.811765	0.734724	0.0905697
	All Targets	Wasl	0.830258	0.0553595	0.626403	1.25681	0.203146
	All Targets	Washc5	-0.359911	0.575244	0.969249	0.240148	0.0135646
	All Targets	Washc4	0.131631	0.819802	0.99269	0.0862908	0.00318632
	All Targets	Washc3	0.447905	0.3759	0.91928	0.424927	0.0365523
	All Targets	Washc2	0.0157401	0.661482	0.98074	0.179482	0.00844597
	All Targets	Washc1	0.100332	0.815049	0.99269	0.0888164	0.00318632
	All Targets	Wasf2	0.25905	0.604148	0.974305	0.218857	0.0113051
	All Targets	Wasf1	0.29324	0.701072	0.985779	0.154237	0.00622051
	All Targets	Was	0.226781	0.770915	0.991031	0.112993	0.00391289
	All Targets	Wars2	0.85118	0.35885	0.912877	0.445087	0.039588
	All Targets	Wars	0.776228	0.0929996	0.724614	1.03152	0.139893
	All Targets	Wapl	0.653841	0.171692	0.805229	0.765249	0.0940805
	All Targets	Wac	0.481651	0.186795	0.811765	0.728636	0.0905697
	All Targets	Vwf	0.00595197	0.991851	0.999817	0.00355362	7.93477e-05
	All Targets	Vwde	0.528407	0.502959	0.947025	0.298467	0.0236385
	All Targets	Vwce	0.363261	0.976452	0.999817	0.010349	7.93477e-05
	All Targets	Vwc2	-0.242019	0.601362	0.974273	0.220864	0.0113195
	All Targets	Vwa8	0.860462	0.0911506	0.723453	1.04024	0.14059
	All Targets	Vwa5a	0.822246	0.20793	0.829374	0.682083	0.0812496
	All Targets	Vwa1	0.255952	0.670524	0.98074	0.173586	0.00844597
	All Targets	Vtn	0.631767	0.20716	0.829374	0.683694	0.0812496
	All Targets	Vti1b	0.855503	0.0559307	0.6292	1.25235	0.201211
	All Targets	Vti1a	0.64649	0.166208	0.800717	0.779348	0.096521
	All Targets	Vtcn1	-0.346822	0.555979	0.967006	0.254942	0.0145709
	All Targets	Vta1	0.53766	0.289246	0.886939	0.538732	0.0521061
	All Targets	Vstm5	0.778759	0.141979	0.780603	0.847776	0.10757
	All Targets	Vsir	-0.833647	0.408428	0.929799	0.388884	0.0316107
	All Targets	Vsig2	0.315472	0.553568	0.966495	0.256829	0.0148003
	All Targets	Vsig10	-0.149668	0.835596	0.99269	0.0780036	0.00318632
	All Targets	Vrk3	0.429955	0.333989	0.901767	0.476267	0.0449059
	All Targets	Vrk2	0.636975	0.290774	0.887488	0.536445	0.0518375
	All Targets	Vrk1	-0.222306	0.725068	0.98789	0.139621	0.0052916
	All Targets	Vps9d1	0.189371	0.707254	0.985779	0.150425	0.00622051
	All Targets	Vps8	0.987555	0.117721	0.760432	0.929146	0.118939
	All Targets	Vps72	0.399899	0.274429	0.878021	0.56157	0.0564951
	All Targets	Vps54	0.640832	0.0406731	0.580371	1.39069	0.236295
	All Targets	Vps53	0.184007	0.672011	0.98074	0.172624	0.00844597
	All Targets	Vps52	-0.0330068	0.744491	0.989147	0.128141	0.00473905
	All Targets	Vps51	0.358889	0.395745	0.925992	0.402585	0.0333929
	All Targets	Vps50	0.166353	0.785527	0.992439	0.104839	0.00329619
	All Targets	Vps4b	0.750381	0.0396935	0.570929	1.40128	0.243418
	All Targets	Vps4a	0.263389	0.476445	0.941204	0.321988	0.0263161
	All Targets	Vps45	0.512916	0.359065	0.912877	0.444827	0.039588
	All Targets	Vps41	0.0213207	0.961777	0.998258	0.0169258	0.000757084
	All Targets	Vps39	0.227767	0.637452	0.977817	0.195552	0.00974225
	All Targets	Vps37c	1.16317	0.0423288	0.58925	1.37336	0.2297
	All Targets	Vps37b	0.845013	0.235445	0.852109	0.628111	0.0695049
	All Targets	Vps37a	0.258031	0.890753	0.993917	0.0502429	0.00264971
	All Targets	Vps36	0.457889	0.566881	0.968047	0.246508	0.0141036
	All Targets	Vps35l	-0.0632209	0.881247	0.993917	0.0549022	0.00264971
	All Targets	Vps35	0.226899	0.561695	0.968047	0.2505	0.0141036
	All Targets	Vps33b	0.554377	0.310328	0.895178	0.508178	0.0480908
	All Targets	Vps33a	0.303791	0.62443	0.977256	0.204516	0.00999162
	All Targets	Vps29	0.196567	0.760737	0.989147	0.118765	0.00473905
	All Targets	Vps28	0.688868	0.132592	0.772886	0.877481	0.111885
	All Targets	Vps26c	0.263321	0.575457	0.969249	0.239987	0.0135646
	All Targets	Vps26b	-0.0655092	0.809111	0.99269	0.0919917	0.00318632
	All Targets	Vps26a	0.127957	0.807799	0.99269	0.0926968	0.00318632
	All Targets	Vps25	0.451222	0.449206	0.936297	0.347554	0.0285865
	All Targets	Vps18	0.25289	0.74611	0.989147	0.127197	0.00473905
	All Targets	Vps16	-0.13821	0.798527	0.99269	0.0977103	0.00318632
	All Targets	Vps13d	0.438089	0.298421	0.88819	0.525171	0.0514941
	All Targets	Vps13c	-0.0629205	0.894685	0.993917	0.04833	0.00264971
	All Targets	Vps13b	-0.0263904	0.93765	0.99823	0.0279593	0.000769427
	All Targets	Vps13a	-0.0709801	0.834955	0.99269	0.078337	0.00318632
	All Targets	Vps11	-1.00994	0.101731	0.741997	0.992547	0.129598
	All Targets	Vopp1	0.102488	0.865942	0.993917	0.0625114	0.00264971
	All Targets	Vnn1	-0.0641288	0.926098	0.996612	0.0333431	0.00147388
	All Targets	Vmp1	0.18927	0.704363	0.985779	0.152204	0.00622051
	All Targets	Vmn2r94	0.41486	0.454634	0.937267	0.342338	0.0281365
	All Targets	Vmn2r74	0.154699	0.80513	0.99269	0.0941339	0.00318632
	All Targets	Vmn2r62	0.254624	0.773273	0.992031	0.111667	0.0034748
	All Targets	Vmn2r46	0.298996	0.581798	0.970368	0.235228	0.0130635
	All Targets	Vmn2r33	0.553791	0.332559	0.901767	0.478131	0.0449059
	All Targets	Vmn2r27	0.0611001	0.988676	0.999817	0.00494622	7.93477e-05
	All Targets	Vmn2r2	0.366113	0.426269	0.934383	0.370316	0.0294751
	All Targets	Vmn2r118	-0.2849	0.655063	0.980232	0.183717	0.00867122
	All Targets	Vmn1r82	0.00595197	0.779783	0.992143	0.108026	0.00342581
	All Targets	Vmn1r71	0.25158	0.633278	0.97774	0.198405	0.00977644
	All Targets	Vmn1r70	0.62102	0.235009	0.852109	0.628915	0.0695049
	All Targets	Vmn1r57	-0.0753523	0.56467	0.968047	0.248205	0.0141036
	All Targets	Vmn1r53	0.180913	0.75735	0.989147	0.120704	0.00473905
	All Targets	Vmn1r25	-0.322474	0.555559	0.96692	0.25527	0.0146093
	All Targets	Vmn1r231	0.345687	0.576592	0.969249	0.239132	0.0135646
	All Targets	Vmn1r217	0.635181	0.184057	0.811765	0.735047	0.0905697
	All Targets	Vmn1r216	-0.238605	0.701342	0.985779	0.15407	0.00622051
	All Targets	Vmn1r213	-0.251807	0.597304	0.973922	0.223804	0.0114759
	All Targets	Vmn1r211	-0.160715	0.793867	0.99269	0.100252	0.00318632
	All Targets	Vmn1r21	-0.345914	0.583477	0.970368	0.233976	0.0130635
	All Targets	Vmn1r203	-0.432634	0.528909	0.956065	0.276619	0.0195127
	All Targets	Vmn1r20	0.856038	0.144531	0.781337	0.840037	0.107162
	All Targets	Vmn1r192	-0.264474	0.667582	0.98074	0.175496	0.00844597
	All Targets	Vmn1r191	0.0601147	0.878823	0.993917	0.0560984	0.00264971
	All Targets	Vmn1r189	0.433654	0.200974	0.819618	0.69686	0.0863883
	All Targets	Vmn1r176	0.165395	0.912605	0.994991	0.039717	0.00218087
	All Targets	Vmn1r15	0.279928	0.67129	0.98074	0.17309	0.00844597
	All Targets	Vmn1r129	-0.619727	0.418774	0.934383	0.37802	0.0294751
	All Targets	Vmn1r125	-0.0159676	0.977191	0.999817	0.0100206	7.93477e-05
	All Targets	Vmn1r119	0.169767	0.792276	0.99269	0.101124	0.00318632
	All Targets	Vmn1r117	-0.185486	0.790499	0.99269	0.102099	0.00318632
	All Targets	Vmn1r113	-0.368369	0.624703	0.977256	0.204327	0.00999162
	All Targets	Vmn1r104	-0.506715	0.506961	0.949877	0.295026	0.0223325
	All Targets	Vmn1r101	-0.281486	0.624982	0.977256	0.204132	0.00999162
	All Targets	Vmn1r100	-0.34873	0.251631	0.861362	0.599236	0.0648144
	All Targets	Vmn1r10	0.152193	0.61929	0.976826	0.208106	0.0101828
	All Targets	Vma21	0.524112	0.412555	0.93108	0.384518	0.0310129
	All Targets	Vkorc1l1	-0.133858	0.828597	0.99269	0.0816566	0.00318632
	All Targets	Vkorc1	0.118169	0.886419	0.993917	0.0523611	0.00264971
	All Targets	Virma	-0.103088	0.834492	0.99269	0.0785777	0.00318632
	All Targets	Vipr1	0.96835	0.0809159	0.705878	1.09197	0.15127
	All Targets	Vipas39	0.627394	0.136895	0.777718	0.863612	0.109178
	All Targets	Vip	-0.030128	0.961891	0.998258	0.0168743	0.000757084
	All Targets	Vim	-1.28966	0.159772	0.797077	0.7965	0.0984998
	All Targets	Vil1	0.983887	0.0421139	0.58925	1.37557	0.2297
	All Targets	Vhl	0.721366	0.303115	0.890686	0.518392	0.0502755
	All Targets	Vgll4	-0.5345	0.378058	0.920016	0.422442	0.0362044
	All Targets	Vezt	0.900327	0.01624	0.446066	1.78941	0.350601
	All Targets	Vezf1	-0.0533827	0.913951	0.995017	0.0390769	0.00216939
	All Targets	Veph1	0.541124	0.345129	0.906444	0.462018	0.0426589
	All Targets	Vegfc	-0.794288	0.221184	0.839705	0.655246	0.0758735
	All Targets	Vegfb	0.0638019	0.904772	0.993917	0.0434607	0.00264971
	All Targets	Vegfa	0.666353	0.188793	0.811765	0.724013	0.0905697
	All Targets	Vdr	1.61282	0.0226756	0.487885	1.64444	0.311683
	All Targets	Vdac3	0.735299	0.278322	0.878835	0.555453	0.0560927
	All Targets	Vdac2	0.627971	0.0519247	0.613696	1.28463	0.212047
	All Targets	Vdac1	0.702237	0.0911674	0.723453	1.04016	0.14059
	All Targets	Vcpkmt	0.389526	0.535283	0.957906	0.271417	0.0186773
	All Targets	Vcpip1	0.301848	0.531966	0.956572	0.274116	0.0192823
	All Targets	Vcp	-0.505481	0.186938	0.811765	0.728303	0.0905697
	All Targets	Vcl	0.485851	0.284338	0.882486	0.546165	0.0542921
	All Targets	Vcan	-0.0777036	0.700448	0.985779	0.154624	0.00622051
	All Targets	Vcam1	-0.120685	0.849549	0.993655	0.0708117	0.00276455
	All Targets	Vbp1	0.384245	0.312995	0.897245	0.504463	0.0470892
	All Targets	Vav3	-0.0617275	0.795493	0.99269	0.0993635	0.00318632
	All Targets	Vav2	-0.729888	0.258043	0.867603	0.588308	0.061679
	All Targets	Vav1	-0.486591	0.524631	0.956065	0.280146	0.0195127
	All Targets	Vat1	0.0310232	0.870705	0.993917	0.0601289	0.00264971
	All Targets	Vasp	0.458949	0.17164	0.805229	0.765382	0.0940805
	All Targets	Vash1	0.528007	0.392144	0.924318	0.406555	0.0341786
	All Targets	Vars2	0.404222	0.354817	0.912156	0.449995	0.0399307
	All Targets	Vars	-1.1763	0.0262921	0.513412	1.58018	0.289534
	All Targets	Vapb	-0.289268	0.181727	0.811765	0.74058	0.0905697
	All Targets	Vapa	0.124057	0.687871	0.983174	0.162493	0.00736961
	All Targets	Vamp8	1.10643	1.22766e-05	0.115786	4.91092	0.936343
	All Targets	Vamp7	0.107396	0.821546	0.99269	0.0853683	0.00318632
	All Targets	Vamp5	0.446595	0.429927	0.934383	0.366605	0.0294751
	All Targets	Vamp4	0.705712	0.312543	0.89702	0.505091	0.0471978
	All Targets	Vamp3	0.405306	0.191725	0.811873	0.717321	0.0905118
	All Targets	Vamp2	0.255044	0.575462	0.969249	0.239984	0.0135646
	All Targets	Vac14	-0.435798	0.358718	0.912877	0.445247	0.039588
	All Targets	Uxt	0.647237	0.148481	0.786538	0.828329	0.10428
	All Targets	Uxs1	-0.0592986	0.908798	0.99417	0.0415326	0.00253922
	All Targets	Uvssa	0.267261	0.663077	0.98074	0.178436	0.00844597
	All Targets	Uvrag	-0.679916	0.251691	0.861362	0.599133	0.0648144
	All Targets	Utrn	-0.287887	0.667588	0.98074	0.175491	0.00844597
	All Targets	Utp6	0.3111	0.662269	0.98074	0.178966	0.00844597
	All Targets	Utp4	0.0327793	0.961133	0.998258	0.0172165	0.000757084
	All Targets	Utp3	-0.0387307	0.934245	0.997147	0.0295392	0.00124082
	All Targets	Utp20	-0.356837	0.552027	0.966023	0.25804	0.0150123
	All Targets	Utp18	-0.0477027	0.913956	0.995017	0.0390749	0.00216939
	All Targets	Utp15	-0.265432	0.603283	0.974305	0.219479	0.0113051
	All Targets	Utp14a	0.37878	0.528922	0.956065	0.276609	0.0195127
	All Targets	Utp11	-0.201004	0.615069	0.976713	0.211076	0.0102329
	All Targets	Usp9x	-0.215896	0.486486	0.945391	0.31293	0.0243887
	All Targets	Usp8	0.10081	0.782444	0.992143	0.106547	0.00342581
	All Targets	Usp7	0.495364	0.388189	0.923775	0.410956	0.0344338
	All Targets	Usp6nl	-0.106015	0.822807	0.99269	0.084702	0.00318632
	All Targets	Usp53	1.54462	0.00113821	0.217054	2.94378	0.663433
	All Targets	Usp5	-0.240076	0.637511	0.977817	0.195512	0.00974225
	All Targets	Usp48	0.572859	0.147481	0.784139	0.831264	0.105607
	All Targets	Usp47	0.032177	0.951605	0.998258	0.0215432	0.000757084
	All Targets	Usp46	-0.546975	0.425493	0.934383	0.371108	0.0294751
	All Targets	Usp45	0.257981	0.617914	0.976826	0.209072	0.0101828
	All Targets	Usp43	-0.390438	0.426287	0.934383	0.370297	0.0294751
	All Targets	Usp40	0.69318	0.659944	0.98074	0.180493	0.00844597
	All Targets	Usp4	0.982314	0.0231638	0.490871	1.63519	0.309033
	All Targets	Usp39	0.0625936	0.870005	0.993917	0.0604783	0.00264971
	All Targets	Usp38	0.748193	0.183065	0.811765	0.737395	0.0905697
	All Targets	Usp37	-0.128815	0.596461	0.973808	0.224418	0.0115268
	All Targets	Usp36	0.298833	0.529595	0.956166	0.276056	0.0194666
	All Targets	Usp34	0.0247075	0.186584	0.811765	0.729126	0.0905697
	All Targets	Usp33	-0.0333914	0.921905	0.996612	0.0353141	0.00147388
	All Targets	Usp32	0.686779	0.13375	0.775192	0.873705	0.11059
	All Targets	Usp31	-0.217221	0.700382	0.985779	0.154665	0.00622051
	All Targets	Usp30	0.262353	0.639271	0.9783	0.194315	0.00952797
	All Targets	Usp3	-0.0960378	0.789672	0.99269	0.102553	0.00318632
	All Targets	Usp28	0.405236	0.488788	0.945469	0.310879	0.0243526
	All Targets	Usp25	0.00900619	0.985602	0.999817	0.00629828	7.93477e-05
	All Targets	Usp24	0.0348358	0.925243	0.996612	0.0337444	0.00147388
	All Targets	Usp22	0.290133	0.576876	0.969249	0.238917	0.0135646
	All Targets	Usp21	1.02168	0.0350168	0.55185	1.45572	0.258179
	All Targets	Usp2	0.690629	0.233046	0.849645	0.632558	0.0707623
	All Targets	Usp19	-0.635743	0.147534	0.784139	0.831107	0.105607
	All Targets	Usp18	0.449446	0.452912	0.93713	0.343986	0.0282
	All Targets	Usp16	0.135739	0.757291	0.989147	0.120737	0.00473905
	All Targets	Usp15	0.35479	0.577488	0.969249	0.238457	0.0135646
	All Targets	Usp14	-0.113989	0.793308	0.99269	0.100558	0.00318632
	All Targets	Usp12	0.229823	0.301727	0.889648	0.520386	0.0507816
	All Targets	Usp10	-0.00401316	0.992973	0.999817	0.00306271	7.93477e-05
	All Targets	Usp1	-0.0592485	0.911865	0.994905	0.0400697	0.00221842
	All Targets	Uso1	-0.115962	0.718144	0.986795	0.143788	0.00577284
	All Targets	Ush1c	0.771946	0.166681	0.800717	0.778114	0.096521
	All Targets	Usf3	0.310142	0.427386	0.934383	0.369179	0.0294751
	All Targets	Usf2	-0.325841	0.501653	0.946881	0.299596	0.0237044
	All Targets	Usf1	-0.0917188	0.837685	0.99269	0.076919	0.00318632
	All Targets	Use1	0.769557	0.0312013	0.530463	1.50583	0.275345
	All Targets	Usb1	0.311663	0.561759	0.968047	0.25045	0.0141036
	All Targets	Uros	0.0123533	0.981271	0.999817	0.00821096	7.93477e-05
	All Targets	Urod	0.157875	0.685849	0.9829	0.163772	0.0074908
	All Targets	Urm1	0.181076	0.598299	0.973922	0.223082	0.0114759
	All Targets	Uri1	0.182707	0.65418	0.980232	0.184303	0.00867122
	All Targets	Urgcp	0.459423	0.250876	0.861362	0.600541	0.0648144
	All Targets	Urb2	0.393476	0.569798	0.968619	0.244279	0.0138468
	All Targets	Urb1	-1.02088	0.0968685	0.730083	1.01382	0.136628
	All Targets	Urah	0.297503	0.41305	0.931088	0.383997	0.0310093
	All Targets	Uqcrq	0.570688	0.22093	0.839705	0.655745	0.0758735
	All Targets	Uqcrh	0.492857	0.223046	0.840281	0.651605	0.0755755
	All Targets	Uqcrfs1	0.257238	0.569489	0.968619	0.244515	0.0138468
	All Targets	Uqcrc2	0.388119	0.327447	0.901547	0.484859	0.0450118
	All Targets	Uqcrc1	0.437616	0.497974	0.946451	0.302794	0.0239018
	All Targets	Uqcrb	0.888181	0.0517587	0.613696	1.28602	0.212047
	All Targets	Uqcr11	0.297741	0.615756	0.976826	0.210592	0.0101828
	All Targets	Uqcr10	0.756738	0.177357	0.809353	0.751151	0.0918621
	All Targets	Uqcc3	0.08333	0.891221	0.993917	0.0500144	0.00264971
	All Targets	Uqcc2	0.133815	0.671404	0.98074	0.173016	0.00844597
	All Targets	Uqcc1	-0.117834	0.866223	0.993917	0.0623704	0.00264971
	All Targets	Uprt	0.443743	0.406552	0.928611	0.390884	0.032166
	All Targets	Upp1	1.1745	0.0046798	0.296862	2.32977	0.527445
	All Targets	Upf3b	0.136674	0.833397	0.99269	0.0791482	0.00318632
	All Targets	Upf3a	0.232675	0.520822	0.955858	0.283311	0.0196068
	All Targets	Upf2	0.284598	0.747026	0.989147	0.126664	0.00473905
	All Targets	Upf1	0.219179	0.616016	0.976826	0.210408	0.0101828
	All Targets	Unkl	0.478352	0.309505	0.895178	0.509332	0.0480908
	All Targets	Unk	-0.231381	0.633121	0.97774	0.198513	0.00977644
	All Targets	Ung	0.457341	0.436486	0.934383	0.36003	0.0294751
	All Targets	Unc93b1	-1.16987	0.0485634	0.605074	1.31369	0.218191
	All Targets	Unc93a	0.882352	0.122477	0.762749	0.911944	0.117619
	All Targets	Unc5cl	0.590356	0.287914	0.885057	0.540737	0.0530285
	All Targets	Unc5b	0.857446	0.111935	0.752207	0.951033	0.123662
	All Targets	Unc5a	0.422619	0.420371	0.934383	0.376367	0.0294751
	All Targets	Unc50	0.294253	0.461251	0.939382	0.336063	0.0271576
	All Targets	Unc45a	0.451475	0.30722	0.893289	0.512551	0.049008
	All Targets	Unc13d	-0.231381	0.754201	0.989147	0.122513	0.00473905
	All Targets	Unc13b	0.642032	0.251372	0.861362	0.599683	0.0648144
	All Targets	Unc119b	0.44358	0.344843	0.906418	0.462379	0.0426715
	All Targets	Unc119	0.339136	0.511764	0.952076	0.29093	0.0213284
	All Targets	Umps	0.30094	0.61517	0.976753	0.211005	0.0102152
	All Targets	Umad1	0.259581	0.728188	0.988671	0.137756	0.00494818
	All Targets	Ulk4	0.377794	0.45264	0.93713	0.344247	0.0282
	All Targets	Ulk3	0.152193	0.784719	0.992237	0.105286	0.00338437
	All Targets	Ulk2	-0.407135	0.453529	0.93713	0.343395	0.0282
	All Targets	Ulk1	0.195659	0.618193	0.976826	0.208876	0.0101828
	All Targets	Ulbp1	0.113261	0.853842	0.993917	0.0686227	0.00264971
	All Targets	Uimc1	0.465685	0.299671	0.888669	0.523356	0.05126
	All Targets	Uhrf2	0.199075	0.722028	0.987308	0.141446	0.00554738
	All Targets	Uhrf1bp1l	1.09988	0.0599367	0.6423	1.22231	0.192262
	All Targets	Uhrf1bp1	-0.496899	0.173217	0.806843	0.761409	0.0932107
	All Targets	Uhrf1	-0.900527	0.0688831	0.673971	1.16189	0.171359
	All Targets	Uhmk1	0.57751	0.260757	0.870284	0.583764	0.0603388
	All Targets	Ugt2b38	0.00763798	0.990136	0.999817	0.00430531	7.93477e-05
	All Targets	Ugt2b35	0.29694	0.562349	0.968047	0.249994	0.0141036
	All Targets	Ugt2b34	1.11756	0.157758	0.797077	0.802008	0.0984998
	All Targets	Ugt1a7c	-0.452714	0.585464	0.970368	0.2325	0.0130635
	All Targets	Ugt1a6b	0.434513	0.426429	0.934383	0.370153	0.0294751
	All Targets	Ugt1a6a	-0.174564	0.865139	0.993917	0.062914	0.00264971
	All Targets	Ugt1a2	0.616698	0.319755	0.898645	0.495183	0.0464119
	All Targets	Ugt1a10	0.62102	0.287692	0.884932	0.541072	0.0530902
	All Targets	Ugt1a1	0.572809	0.326846	0.901547	0.485657	0.0450118
	All Targets	Ugp2	0.527241	0.266562	0.872618	0.574202	0.0591761
	All Targets	Uggt1	-0.168951	0.617411	0.976826	0.209425	0.0101828
	All Targets	Ugdh	0.173296	0.819698	0.99269	0.086346	0.00318632
	All Targets	Ugcg	0.721501	0.119472	0.760432	0.922734	0.118939
	All Targets	Ufsp2	0.240364	0.467529	0.939382	0.330192	0.0271576
	All Targets	Ufsp1	0.0201124	0.974772	0.999817	0.0110969	7.93477e-05
	All Targets	Ufm1	0.27142	0.93925	0.998258	0.027219	0.000757084
	All Targets	Ufl1	-0.137674	0.835802	0.99269	0.0778964	0.00318632
	All Targets	Ufd1	0.203926	0.684307	0.982438	0.164749	0.00769463
	All Targets	Ufc1	0.0676048	0.892045	0.993917	0.0496132	0.00264971
	All Targets	Uevld	0.798996	0.284424	0.882486	0.546033	0.0542921
	All Targets	Ucp3	-0.49842	0.483887	0.944613	0.315256	0.0247459
	All Targets	Ucp2	0.110701	0.460891	0.939382	0.336402	0.0271576
	All Targets	Ucn	-0.00332256	0.992824	0.999817	0.00312769	7.93477e-05
	All Targets	Uckl1	-0.083084	0.737088	0.989147	0.132481	0.00473905
	All Targets	Uck2	-0.246927	0.47345	0.940007	0.324726	0.0268689
	All Targets	Uck1	0.723109	0.0716547	0.681037	1.14476	0.166829
	All Targets	Uchl5	0.85813	0.10256	0.743957	0.989023	0.128452
	All Targets	Uchl3	0.154438	0.730541	0.989106	0.136355	0.00475696
	All Targets	Ubxn8	0.163366	0.618907	0.976826	0.208374	0.0101828
	All Targets	Ubxn7	0.0954014	0.804051	0.99269	0.0947166	0.00318632
	All Targets	Ubxn6	0.548009	0.235192	0.852109	0.628577	0.0695049
	All Targets	Ubxn4	-0.224655	0.950103	0.998258	0.0222291	0.000757084
	All Targets	Ubxn2b	-0.467221	0.459708	0.939382	0.337518	0.0271576
	All Targets	Ubxn2a	0.879504	0.0162213	0.446066	1.78992	0.350601
	All Targets	Ubxn1	0.289181	0.748681	0.989147	0.125703	0.00473905
	All Targets	Ubtf	0.086809	0.916818	0.995678	0.0377166	0.00188126
	All Targets	Ubtd1	0.220408	0.717074	0.986795	0.144436	0.00577284
	All Targets	Ubr7	-0.0681288	0.564102	0.968047	0.248642	0.0141036
	All Targets	Ubr5	0.507938	0.358369	0.912834	0.445669	0.0396084
	All Targets	Ubr4	0.617065	0.092107	0.723925	1.03571	0.140306
	All Targets	Ubr3	0.558488	0.213257	0.830593	0.671096	0.080612
	All Targets	Ubr2	0.512916	0.415225	0.932322	0.381716	0.0304341
	All Targets	Ubqln5	1.03427	0.0878544	0.719017	1.05624	0.143261
	All Targets	Ubqln4	0.436779	0.392511	0.924318	0.406148	0.0341786
	All Targets	Ubqln2	0.0269636	0.946864	0.998258	0.0237126	0.000757084
	All Targets	Ubqln1	-0.0493929	0.903217	0.993917	0.0442079	0.00264971
	All Targets	Ubp1	-0.390659	0.388825	0.923775	0.410246	0.0344338
	All Targets	Ubn2	0.153029	0.576632	0.969249	0.239102	0.0135646
	All Targets	Ubn1	0.451925	0.333489	0.901767	0.476918	0.0449059
	All Targets	Ublcp1	-0.383352	0.550964	0.965574	0.258877	0.0152146
	All Targets	Ubl7	0.1839	0.735076	0.989147	0.133668	0.00473905
	All Targets	Ubl3	0.739387	0.0641769	0.656438	1.19262	0.182806
	All Targets	Ubfd1	0.041124	0.910429	0.994711	0.0407539	0.00230315
	All Targets	Ube4b	0.0506771	0.896384	0.993917	0.0475061	0.00264971
	All Targets	Ube4a	0.85158	0.0226582	0.487885	1.64478	0.311683
	All Targets	Ube3c	0.295186	0.494932	0.946111	0.305455	0.024058
	All Targets	Ube3b	0.799419	0.0668175	0.667554	1.17511	0.175514
	All Targets	Ube3a	0.37513	0.380147	0.921037	0.420049	0.0357228
	All Targets	Ube2z	0.309389	0.373072	0.916187	0.428208	0.038016
	All Targets	Ube2w	-0.41698	0.401236	0.928611	0.3966	0.032166
	All Targets	Ube2v2	-0.204703	0.555996	0.967006	0.254928	0.0145709
	All Targets	Ube2v1	-0.298641	0.311867	0.896375	0.50603	0.0475105
	All Targets	Ube2t	0.36174	0.484576	0.94493	0.314638	0.0246004
	All Targets	Ube2s	-0.657061	0.149626	0.787751	0.824993	0.103611
	All Targets	Ube2r2	0.357282	0.427136	0.934383	0.369434	0.0294751
	All Targets	Ube2q2	0.647168	0.108238	0.749767	0.965619	0.125074
	All Targets	Ube2q1	0.78044	0.102253	0.743281	0.990324	0.128847
	All Targets	Ube2o	0.433928	0.253608	0.861362	0.595837	0.0648144
	All Targets	Ube2n	0.208797	0.656707	0.980488	0.182628	0.00855787
	All Targets	Ube2m	0.588112	0.197246	0.814705	0.704991	0.0889997
	All Targets	Ube2l6	0.63233	0.310631	0.895178	0.507756	0.0480908
	All Targets	Ube2l3	0.0762507	0.569565	0.968619	0.244457	0.0138468
	All Targets	Ube2k	0.728542	0.182626	0.811765	0.738438	0.0905697
	All Targets	Ube2j2	1.09119	0.202641	0.821797	0.693274	0.0852354
	All Targets	Ube2j1	0.0460044	0.909347	0.994202	0.0412706	0.00252543
	All Targets	Ube2i	-0.615871	0.14493	0.781337	0.838841	0.107162
	All Targets	Ube2h	0.107004	0.645601	0.9783	0.190035	0.00952797
	All Targets	Ube2g2	0.274085	0.54471	0.962904	0.263835	0.016417
	All Targets	Ube2g1	0.550275	0.266378	0.872618	0.574501	0.0591761
	All Targets	Ube2f	0.502143	0.197667	0.815209	0.704067	0.0887312
	All Targets	Ube2e3	-0.00428609	0.993365	0.999817	0.00289096	7.93477e-05
	All Targets	Ube2e2	0.22966	0.607057	0.97443	0.216771	0.0112495
	All Targets	Ube2e1	-0.232287	0.769015	0.991031	0.114065	0.00391289
	All Targets	Ube2d3	0.224314	0.480057	0.94367	0.318707	0.0251799
	All Targets	Ube2d2b	0.0947286	0.856577	0.993917	0.0672336	0.00264971
	All Targets	Ube2d2a	0.411466	0.467683	0.939382	0.330048	0.0271576
	All Targets	Ube2d1	-0.23914	0.522544	0.956065	0.281877	0.0195127
	All Targets	Ube2cbp	-0.778634	0.202474	0.821628	0.69363	0.0853247
	All Targets	Ube2c	-0.521763	0.44926	0.936297	0.347503	0.0285865
	All Targets	Ube2b	0.414344	0.268429	0.873343	0.571171	0.0588153
	All Targets	Ube2a	0.494877	0.154911	0.793999	0.809917	0.10018
	All Targets	Ubc	0.759017	0.207619	0.829374	0.682734	0.0812496
	All Targets	Ubb	0.0167025	0.640311	0.9783	0.193609	0.00952797
	All Targets	Ubash3b	0.00445848	0.993532	0.999817	0.00281819	7.93477e-05
	All Targets	Ubap2l	-0.466164	0.171106	0.805093	0.766735	0.0941539
	All Targets	Ubap2	0.62264	0.188425	0.811765	0.724862	0.0905697
	All Targets	Ubap1	0.589285	0.190477	0.811873	0.720158	0.0905118
	All Targets	Ubald2	0.886925	0.112101	0.752207	0.950392	0.123662
	All Targets	Ubald1	-0.195674	0.782101	0.992143	0.106737	0.00342581
	All Targets	Ubac2	0.448088	0.34992	0.909327	0.456031	0.0412798
	All Targets	Ubac1	0.152094	0.760586	0.989147	0.118851	0.00473905
	All Targets	Uba7	0.443329	0.502978	0.947025	0.298451	0.0236385
	All Targets	Uba6	-0.0110097	0.841276	0.99269	0.0750615	0.00318632
	All Targets	Uba52	0.299568	0.425378	0.934383	0.371225	0.0294751
	All Targets	Uba5	-0.21063	0.362502	0.91333	0.44069	0.0393721
	All Targets	Uba3	0.481396	0.176456	0.808737	0.753363	0.0921928
	All Targets	Uba2	0.286637	0.528015	0.956065	0.277354	0.0195127
	All Targets	Uba1	0.129951	0.702908	0.985779	0.153101	0.00622051
	All Targets	Uap1	0.543088	0.180838	0.81122	0.742711	0.0908611
	All Targets	Uaca	0.695252	0.0848903	0.71171	1.07114	0.147697
	All Targets	U2surp	-0.0346773	0.9393	0.998258	0.0271957	0.000757084
	All Targets	U2af2	-0.137789	0.75567	0.989147	0.121668	0.00473905
	All Targets	U2af1l4	-0.199673	0.688319	0.983286	0.16221	0.00732007
	All Targets	U2af1	-0.560543	0.120579	0.760816	0.918727	0.11872
	All Targets	Tyw5	-0.540766	0.363811	0.91333	0.439124	0.0393721
	All Targets	Tysnd1	-0.351842	0.359142	0.912877	0.444734	0.039588
	All Targets	Tyrobp	-0.505868	0.618349	0.976826	0.208766	0.0101828
	All Targets	Tyro3	0.312993	0.863555	0.993917	0.0637102	0.00264971
	All Targets	Tyms	0.026378	0.951525	0.998258	0.0215796	0.000757084
	All Targets	Tyk2	0.183928	0.752596	0.989147	0.123438	0.00473905
	All Targets	Txnrd3	0.375928	0.389024	0.923775	0.410024	0.0344338
	All Targets	Txnrd2	0.00653758	0.87861	0.993917	0.0562038	0.00264971
	All Targets	Txnrd1	0.913749	0.105507	0.747001	0.976718	0.126679
	All Targets	Txnl4b	0.0484332	0.56303	0.968047	0.249469	0.0141036
	All Targets	Txnl4a	-0.578147	0.145959	0.781337	0.83577	0.107162
	All Targets	Txnl1	0.315184	0.612651	0.975356	0.212787	0.0108367
	All Targets	Txnip	0.720605	0.103308	0.743957	0.985867	0.128452
	All Targets	Txndc9	-0.170829	0.631585	0.977563	0.199568	0.00985528
	All Targets	Txndc5	-0.803559	0.189985	0.811873	0.72128	0.0905118
	All Targets	Txndc17	0.383969	0.422867	0.934383	0.373796	0.0294751
	All Targets	Txndc16	0.0786749	0.886526	0.993917	0.0523088	0.00264971
	All Targets	Txndc15	0.383588	0.406343	0.928611	0.391107	0.032166
	All Targets	Txndc12	0.500622	0.308474	0.895178	0.510781	0.0480908
	All Targets	Txndc11	0.467606	0.386307	0.92363	0.413067	0.0345021
	All Targets	Txn2	0.00741926	0.986998	0.999817	0.0056839	7.93477e-05
	All Targets	Txn1	1.36269	0.0111475	0.399082	1.95282	0.398938
	All Targets	Txlng	0.601952	0.262742	0.871614	0.58047	0.0596758
	All Targets	Txlna	0.579027	0.097033	0.730862	1.01308	0.136164
	All Targets	Txk	0.207791	0.768999	0.991031	0.114074	0.00391289
	All Targets	Twsg1	0.287315	0.595366	0.973808	0.225216	0.0115268
	All Targets	Twist2	0.486112	0.38672	0.923775	0.412603	0.0344338
	All Targets	Twist1	1.0554	0.0792684	0.704963	1.1009	0.151834
	All Targets	Twf2	-0.234232	0.544183	0.962854	0.264255	0.0164396
	All Targets	Twf1	0.548012	0.406268	0.928611	0.391187	0.032166
	All Targets	Tvp23b	0.275169	0.86348	0.993917	0.0637478	0.00264971
	All Targets	Tvp23a	-0.603623	0.124077	0.764036	0.906307	0.116886
	All Targets	Tut7	1.17374	0.0391874	0.570031	1.40685	0.244101
	All Targets	Tut4	0.445609	0.213628	0.830593	0.670342	0.080612
	All Targets	Tusc3	1.08054	0.0913853	0.723925	1.03912	0.140306
	All Targets	Tusc2	0.854173	0.17978	0.810027	0.745258	0.0915005
	All Targets	Tusc1	0.262939	0.689439	0.983286	0.161504	0.00732007
	All Targets	Tulp4	0.312068	0.551311	0.965956	0.258603	0.0150426
	All Targets	Tulp3	-0.32855	0.546387	0.962904	0.2625	0.016417
	All Targets	Tulp1	0.0679013	0.890056	0.993917	0.0505828	0.00264971
	All Targets	Tuft1	0.587927	0.336047	0.902713	0.4736	0.0444502
	All Targets	Tufm	-0.223576	0.67459	0.98074	0.17096	0.00844597
	All Targets	Tubgcp6	-0.258581	0.316169	0.898191	0.500081	0.0466315
	All Targets	Tubgcp5	-0.331726	0.577649	0.969249	0.238336	0.0135646
	All Targets	Tubgcp4	0.713284	0.1867	0.811765	0.728857	0.0905697
	All Targets	Tubgcp3	0.117606	0.81306	0.99269	0.0898777	0.00318632
	All Targets	Tubgcp2	-0.291301	0.542787	0.962234	0.26537	0.0167191
	All Targets	Tubg2	-0.103088	0.559273	0.968024	0.252376	0.0141137
	All Targets	Tubg1	0.163558	0.453882	0.93713	0.343057	0.0282
	All Targets	Tubb6	-1.29375	0.0450009	0.594697	1.34678	0.225704
	All Targets	Tubb5	-1.92687	0.0028839	0.283464	2.54002	0.547503
	All Targets	Tubb4b	0.758857	0.0966232	0.729514	1.01492	0.136967
	All Targets	Tubb3	0.101952	0.865872	0.993917	0.0625461	0.00264971
	All Targets	Tubb2b	0.533315	0.335084	0.901767	0.474847	0.0449059
	All Targets	Tubal3	1.28685	0.0598808	0.6423	1.22271	0.192262
	All Targets	Tuba4a	0.0468098	0.921859	0.996612	0.0353354	0.00147388
	All Targets	Tuba1b	-0.381366	0.379451	0.920586	0.420844	0.0359358
	All Targets	Tuba1a	-0.52807	0.365475	0.913368	0.437143	0.0393541
	All Targets	Ttyh3	-0.478544	0.198078	0.815602	0.703163	0.0885217
	All Targets	Ttyh2	-0.119727	0.836776	0.99269	0.0773909	0.00318632
	All Targets	Ttr	-0.208458	0.916793	0.995678	0.0377289	0.00188126
	All Targets	Ttpal	0.739376	0.269771	0.873759	0.569004	0.0586081
	All Targets	Ttll7	0.778007	0.149864	0.787751	0.824302	0.103611
	All Targets	Ttll4	0.166353	0.78669	0.992584	0.104196	0.00323276
	All Targets	Ttll3	0.528007	0.357313	0.912614	0.446951	0.039713
	All Targets	Ttll2	0.259502	0.590608	0.972873	0.228701	0.0119439
	All Targets	Ttll12	0.154136	0.71559	0.986795	0.145336	0.00577284
	All Targets	Tti2	-0.809807	0.152172	0.790176	0.817665	0.102276
	All Targets	Tti1	0.380273	0.413047	0.931088	0.384	0.0310093
	All Targets	Ttf1	-0.16698	0.744121	0.989147	0.128356	0.00473905
	All Targets	Ttc9c	-0.16143	0.644722	0.9783	0.190628	0.00952797
	All Targets	Ttc8	-0.124635	0.857149	0.993917	0.0669439	0.00264971
	All Targets	Ttc7b	0.663502	0.211249	0.829496	0.675206	0.0811855
	All Targets	Ttc7	0.207316	0.680422	0.981559	0.167222	0.00808359
	All Targets	Ttc5	0.288468	0.602899	0.974305	0.219755	0.0113051
	All Targets	Ttc41	0.064487	0.401159	0.928611	0.396683	0.032166
	All Targets	Ttc39c	0.116648	0.854608	0.993917	0.0682329	0.00264971
	All Targets	Ttc39b	0.181316	0.681069	0.981726	0.166809	0.00800971
	All Targets	Ttc39a	0.784812	0.108716	0.749767	0.963709	0.125074
	All Targets	Ttc38	0.57774	0.0783809	0.703463	1.10579	0.152759
	All Targets	Ttc37	-1.01407	0.0662675	0.665637	1.1787	0.176763
	All Targets	Ttc33	-0.237647	0.703734	0.985779	0.152591	0.00622051
	All Targets	Ttc32	0.220008	0.579034	0.969249	0.237296	0.0135646
	All Targets	Ttc30a1	0.616648	0.211077	0.829496	0.67556	0.0811855
	All Targets	Ttc3	-0.22203	0.803349	0.99269	0.0950957	0.00318632
	All Targets	Ttc26	-0.0159676	0.980381	0.999817	0.00860508	7.93477e-05
	All Targets	Ttc22	1.01292	0.1219	0.762749	0.913995	0.117619
	All Targets	Ttc19	0.297292	0.577867	0.969249	0.238172	0.0135646
	All Targets	Ttc17	0.774035	0.0643781	0.657974	1.19126	0.181792
	All Targets	Ttc14	-0.437542	0.430579	0.934383	0.365948	0.0294751
	All Targets	Ttc13	-0.945301	0.129833	0.769857	0.886615	0.11359
	All Targets	Ttc1	0.521606	0.10859	0.749767	0.964209	0.125074
	All Targets	Ttbk2	0.118006	0.853765	0.993917	0.0686615	0.00264971
	All Targets	Tstd2	0.422754	0.405935	0.928611	0.391544	0.032166
	All Targets	Tstd1	0.702837	0.237004	0.852312	0.625245	0.0694013
	All Targets	Tst	1.08681	0.0109371	0.399082	1.9611	0.398938
	All Targets	Tssk4	-0.204018	0.645017	0.9783	0.190429	0.00952797
	All Targets	Tssc4	0.509339	0.226638	0.844195	0.644667	0.0735572
	All Targets	Tsr3	0.250249	0.832994	0.99269	0.0793579	0.00318632
	All Targets	Tsr2	-0.282979	0.759525	0.989147	0.119458	0.00473905
	All Targets	Tsr1	0.377051	0.431941	0.934383	0.364576	0.0294751
	All Targets	Tspyl4	0.0425674	0.952608	0.998258	0.0210857	0.000757084
	All Targets	Tspyl2	-0.0675657	0.866044	0.993917	0.0624603	0.00264971
	All Targets	Tspyl1	-0.0357874	0.946049	0.998258	0.0240864	0.000757084
	All Targets	Tspo	0.773328	0.0595592	0.6423	1.22505	0.192262
	All Targets	Tspan8	1.8108	0.03858	0.566832	1.41364	0.246546
	All Targets	Tspan7	0.618141	0.131929	0.771542	0.879661	0.112641
	All Targets	Tspan6	0.175606	0.70727	0.985779	0.150415	0.00622051
	All Targets	Tspan5	-0.130148	0.787694	0.99269	0.103642	0.00318632
	All Targets	Tspan4	-0.127486	0.755224	0.989147	0.121924	0.00473905
	All Targets	Tspan32	-0.20306	0.755932	0.989147	0.121517	0.00473905
	All Targets	Tspan31	0.848314	0.152477	0.790176	0.816796	0.102276
	All Targets	Tspan3	1.06934	0.0941379	0.725664	1.02624	0.139264
	All Targets	Tspan18	0.412008	0.490825	0.945791	0.309073	0.024205
	All Targets	Tspan17	0.281821	0.739208	0.989147	0.131233	0.00473905
	All Targets	Tspan15	1.08738	0.0309583	0.529412	1.50922	0.276206
	All Targets	Tspan14	-0.0949742	0.550261	0.964997	0.259431	0.0154741
	All Targets	Tspan13	-1.5281	0.0105549	0.399082	1.97655	0.398938
	All Targets	Tspan12	0.269597	0.618994	0.976826	0.208314	0.0101828
	All Targets	Tspan1	2.31508	0.0049152	0.306562	2.30846	0.513482
	All Targets	Tsnax	0.258966	0.506628	0.949877	0.29531	0.0223325
	All Targets	Tsn	0.326296	0.581302	0.970198	0.235598	0.0131398
	All Targets	Tslp	0.20079	0.81253	0.99269	0.0901608	0.00318632
	All Targets	Tsku	-0.154063	0.791681	0.99269	0.10145	0.00318632
	All Targets	Tshz2	-0.0178609	0.96883	0.999062	0.0137526	0.000407625
	All Targets	Tshz1	0.344466	0.401626	0.928611	0.396178	0.032166
	All Targets	Tsg101	0.474947	0.346921	0.907287	0.45977	0.0422552
	All Targets	Tsfm	-0.117025	0.801179	0.99269	0.0962707	0.00318632
	All Targets	Tsen34	-0.0734089	0.898473	0.993917	0.0464952	0.00264971
	All Targets	Tsen15	0.201525	0.680375	0.981559	0.167251	0.00808359
	All Targets	Tsc22d4	0.838511	0.109731	0.750529	0.959671	0.124633
	All Targets	Tsc22d3	0.560192	0.334434	0.901767	0.47569	0.0449059
	All Targets	Tsc22d2	-0.409221	0.473949	0.940007	0.324268	0.0268689
	All Targets	Tsc22d1	0.579771	0.222879	0.840281	0.65193	0.0755755
	All Targets	Tsc2	0.0345732	0.976729	0.999817	0.010226	7.93477e-05
	All Targets	Tsc1	0.088463	0.898285	0.993917	0.046586	0.00264971
	All Targets	Trub1	-0.199673	0.449026	0.936297	0.347729	0.0285865
	All Targets	Trrap	0.019177	0.962609	0.998258	0.0165502	0.000757084
	All Targets	Trpv2	-0.513489	0.426643	0.934383	0.369936	0.0294751
	All Targets	Trpt1	-0.154313	0.800723	0.99269	0.0965178	0.00318632
	All Targets	Trpm8	0.550327	0.328611	0.901767	0.483318	0.0449059
	All Targets	Trpm7	-0.232739	0.618082	0.976826	0.208954	0.0101828
	All Targets	Trpm6	1.10312	0.052319	0.613696	1.28134	0.212047
	All Targets	Trpm4	1.08417	0.0662087	0.665637	1.17909	0.176763
	All Targets	Trpm2	-0.103673	0.879428	0.993917	0.0557999	0.00264971
	All Targets	Trpc4ap	-0.104853	0.724187	0.987653	0.140149	0.00539569
	All Targets	Trp53rka	0.236112	0.648628	0.979095	0.188004	0.00917503
	All Targets	Trp53inp2	0.778407	0.223672	0.84077	0.650389	0.0753227
	All Targets	Trp53inp1	0.648406	0.286447	0.884708	0.542956	0.0532003
	All Targets	Trp53i13	0.491927	0.353218	0.911898	0.451958	0.0400537
	All Targets	Trp53i11	0.929745	0.0921289	0.723925	1.0356	0.140306
	All Targets	Trp53bp2	0.595987	0.298172	0.88819	0.525534	0.0514941
	All Targets	Trp53bp1	-0.41698	0.280179	0.879216	0.552565	0.0559043
	All Targets	Trp53	-0.860769	0.139644	0.777758	0.854978	0.109155
	All Targets	Trnt1	0.944674	0.0770267	0.699001	1.11336	0.155522
	All Targets	Trnau1ap	-0.546644	0.325998	0.901499	0.486785	0.045035
	All Targets	Trmu	-0.0413014	0.94582	0.998258	0.0241914	0.000757084
	All Targets	Trmt6	0.0971801	0.86097	0.993917	0.0650121	0.00264971
	All Targets	Trmt2b	0.365155	0.30706	0.893205	0.512777	0.049049
	All Targets	Trmt2a	0.0943288	0.865988	0.993917	0.0624883	0.00264971
	All Targets	Trmt1l	0.602538	0.356867	0.912156	0.447493	0.0399307
	All Targets	Trmt12	0.609847	0.369742	0.91516	0.432101	0.038503
	All Targets	Trmt112	-1.14466	0.0425251	0.58925	1.37135	0.2297
	All Targets	Trmt11	-0.0144741	0.806768	0.99269	0.0932515	0.00318632
	All Targets	Trmt10c	-0.894661	0.140307	0.779765	0.852921	0.108036
	All Targets	Trmt10b	0.350594	0.479085	0.943392	0.319587	0.0253076
	All Targets	Trmt10a	-0.844393	0.165406	0.800368	0.781449	0.0967105
	All Targets	Trmt1	-0.351864	0.465363	0.939382	0.332208	0.0271576
	All Targets	Trit1	-0.171325	0.579815	0.969439	0.23671	0.0134794
	All Targets	Trir	0.335219	0.140668	0.779813	0.851805	0.108009
	All Targets	Trip6	-0.494048	0.424508	0.934383	0.372114	0.0294751
	All Targets	Trip4	0.499314	0.324066	0.901499	0.489366	0.045035
	All Targets	Trip13	-0.0767958	0.894383	0.993917	0.0484764	0.00264971
	All Targets	Trip12	0.365327	0.108754	0.749767	0.963557	0.125074
	All Targets	Trip11	0.337642	0.501985	0.946973	0.29931	0.0236626
	All Targets	Trip10	-0.0879918	0.8282	0.99269	0.0818648	0.00318632
	All Targets	Triobp	-0.288985	0.557212	0.96713	0.25398	0.0145151
	All Targets	Trio	0.0830197	0.87174	0.993917	0.0596129	0.00264971
	All Targets	Trim8	0.463121	0.329291	0.901767	0.48242	0.0449059
	All Targets	Trim66	0.5651	0.338383	0.904119	0.470592	0.0437744
	All Targets	Trim65	-0.0305278	0.929358	0.99704	0.0318171	0.00128738
	All Targets	Trim62	0.838463	0.136413	0.777718	0.865146	0.109178
	All Targets	Trim59	0.445239	0.356124	0.912156	0.448398	0.0399307
	All Targets	Trim56	0.13366	0.755685	0.989147	0.121659	0.00473905
	All Targets	Trim47	0.589421	0.339265	0.904429	0.469461	0.0436257
	All Targets	Trim45	-0.0363936	0.950358	0.998258	0.0221126	0.000757084
	All Targets	Trim44	0.229317	0.596007	0.973808	0.224749	0.0115268
	All Targets	Trim43b	0.759502	0.0767132	0.698221	1.11513	0.156007
	All Targets	Trim41	-0.243323	0.63432	0.97774	0.197692	0.00977644
	All Targets	Trim40	0.557323	0.333165	0.901767	0.477341	0.0449059
	All Targets	Trim39	0.303791	0.553905	0.966495	0.256565	0.0148003
	All Targets	Trim38	0.825824	0.184316	0.811765	0.734438	0.0905697
	All Targets	Trim37	-0.380501	0.22592	0.842982	0.646045	0.0741815
	All Targets	Trim36	0.0752606	0.750123	0.989147	0.124868	0.00473905
	All Targets	Trim35	-1.0898	0.0988956	0.734272	1.00482	0.134143
	All Targets	Trim34a	0.182434	0.740908	0.989147	0.130236	0.00473905
	All Targets	Trim33	-0.262581	0.589279	0.971989	0.229679	0.0123385
	All Targets	Trim32	0.692272	0.0587226	0.639204	1.23119	0.194361
	All Targets	Trim31	1.35417	0.0279289	0.517166	1.55395	0.28637
	All Targets	Trim30d	-0.387001	0.579703	0.969439	0.236794	0.0134794
	All Targets	Trim30a	0.704912	0.253152	0.861362	0.596618	0.0648144
	All Targets	Trim3	0.257445	0.637735	0.977817	0.19536	0.00974225
	All Targets	Trim29	0.41486	0.39993	0.928534	0.398016	0.0322021
	All Targets	Trim28	-0.63409	0.166852	0.800717	0.777669	0.096521
	All Targets	Trim27	0.213991	0.63202	0.977563	0.199269	0.00985528
	All Targets	Trim26	1.13551	0.0612913	0.646403	1.2126	0.189496
	All Targets	Trim25	0.494434	0.271815	0.875548	0.565727	0.05772
	All Targets	Trim24	-0.0199766	0.969278	0.9992	0.0135517	0.000347765
	All Targets	Trim23	0.833955	0.130372	0.769857	0.884815	0.11359
	All Targets	Trim21	-0.0286345	0.970575	0.999342	0.0129711	0.000285837
	All Targets	Trim2	0.692528	0.314882	0.898191	0.501852	0.0466315
	All Targets	Trim16	0.792384	0.0724106	0.683683	1.1402	0.165145
	All Targets	Trim15	0.910636	0.0974958	0.731459	1.01101	0.13581
	All Targets	Trim14	0.507798	0.350487	0.909327	0.455328	0.0412798
	All Targets	Trim12a	0.415866	0.393495	0.924318	0.405061	0.0341786
	All Targets	Trim11	0.500272	0.206206	0.826618	0.6857	0.082695
	All Targets	Trib3	0.498193	0.372266	0.915829	0.429146	0.0381854
	All Targets	Trib2	0.599101	0.13052	0.769857	0.884324	0.11359
	All Targets	Trib1	1.12945	0.025813	0.510435	1.58816	0.292059
	All Targets	Triap1	1.0062	0.0332808	0.54294	1.47781	0.265248
	All Targets	Trgc4	0.363986	0.489304	0.945469	0.310421	0.0243526
	All Targets	Trgc1	-0.649033	0.452877	0.93713	0.344019	0.0282
	All Targets	Trf	-1.15927	0.11528	0.756479	0.938247	0.121203
	All Targets	Trex1	0.73873	0.195445	0.812548	0.708975	0.0901509
	All Targets	Trerf1	-0.238605	0.65319	0.979909	0.184961	0.0088143
	All Targets	Treml4	0.556728	0.365443	0.913368	0.437181	0.0393541
	All Targets	Treml2	0.33302	0.516815	0.954464	0.286665	0.0202406
	All Targets	Treml1	0.902778	0.106639	0.747612	0.972085	0.126324
	All Targets	Trem2	-0.756715	0.350707	0.909345	0.455056	0.0412712
	All Targets	Trem1	0.0333148	0.965599	0.998446	0.0152033	0.000675224
	All Targets	Treh	-0.083647	0.903931	0.993917	0.0438646	0.00264971
	All Targets	Trdmt1	0.500249	0.292768	0.887488	0.533477	0.0518375
	All Targets	Trdc	-1.62858	0.0873861	0.719017	1.05856	0.143261
	All Targets	Trbc1	-1.65882	0.0923847	0.723925	1.0344	0.140306
	All Targets	Trappc9	0.248539	0.663391	0.98074	0.17823	0.00844597
	All Targets	Trappc8	0.291882	0.559877	0.968047	0.251907	0.0141036
	All Targets	Trappc6b	0.399079	0.356576	0.912156	0.447848	0.0399307
	All Targets	Trappc6a	0.658652	0.134549	0.776562	0.871121	0.109824
	All Targets	Trappc5	1.00025	0.109524	0.750422	0.960491	0.124694
	All Targets	Trappc4	0.54654	0.327926	0.901547	0.484224	0.0450118
	All Targets	Trappc3	0.204204	0.474225	0.940007	0.324016	0.0268689
	All Targets	Trappc2l	0.440751	0.610382	0.97443	0.214399	0.0112495
	All Targets	Trappc2	0.698651	0.210075	0.829374	0.677626	0.0812496
	All Targets	Trappc14	-0.197029	0.700883	0.985779	0.154354	0.00622051
	All Targets	Trappc13	-0.338788	0.391092	0.924318	0.407722	0.0341786
	All Targets	Trappc12	0.0970444	0.84527	0.993051	0.0730043	0.00302852
	All Targets	Trappc11	-0.30678	0.421355	0.934383	0.375352	0.0294751
	All Targets	Trappc10	0.399319	0.431803	0.934383	0.364714	0.0294751
	All Targets	Trappc1	0.172445	0.701237	0.985779	0.154135	0.00622051
	All Targets	Trap1	-0.228319	0.628172	0.977256	0.201921	0.00999162
	All Targets	Trank1	0.253101	0.67591	0.981256	0.170111	0.00821775
	All Targets	Tram2	-0.162043	0.770108	0.991031	0.113449	0.00391289
	All Targets	Tram1	-0.0322248	0.825666	0.99269	0.0831956	0.00318632
	All Targets	Trak2	1.0031	0.13449	0.776562	0.871311	0.109824
	All Targets	Trak1	0.94995	0.123348	0.764036	0.908869	0.116886
	All Targets	Traip	0.664487	0.489092	0.945469	0.31061	0.0243526
	All Targets	Trafd1	-0.488232	0.407729	0.929068	0.389629	0.0319527
	All Targets	Traf7	-0.283515	0.500368	0.946881	0.30071	0.0237044
	All Targets	Traf6	0.165132	0.699071	0.985779	0.155479	0.00622051
	All Targets	Traf5	0.484704	0.27855	0.878835	0.555098	0.0560927
	All Targets	Traf4	1.17567	0.00915733	0.38695	2.03823	0.412346
	All Targets	Traf3ip3	-0.0914061	0.885563	0.993917	0.0527807	0.00264971
	All Targets	Traf3ip2	0.52883	0.123176	0.764036	0.909473	0.116886
	All Targets	Traf3ip1	0.286752	0.531092	0.956488	0.27483	0.0193203
	All Targets	Traf3	0.0327793	0.958666	0.998258	0.0183326	0.000757084
	All Targets	Traf2	0.259017	0.571762	0.968619	0.242785	0.0138468
	All Targets	Traf1	-0.123016	0.87525	0.993917	0.057868	0.00264971
	All Targets	Tradd	0.96283	0.0869346	0.719017	1.06081	0.143261
	All Targets	Trac	-0.673814	0.374549	0.917354	0.426491	0.0374632
	All Targets	Trabd2b	0.183928	0.768475	0.991031	0.11437	0.00391289
	All Targets	Trabd	0.167847	0.618283	0.976826	0.208813	0.0101828
	All Targets	Tra2b	-0.13472	0.766968	0.990847	0.115223	0.00399359
	All Targets	Tra2a	0.0971801	0.835351	0.99269	0.0781309	0.00318632
	All Targets	Tpx2	-1.00994	0.0438956	0.59027	1.35758	0.228949
	All Targets	Tpte	0.344729	0.667904	0.98074	0.175286	0.00844597
	All Targets	Tpt1	0.236504	0.266004	0.872553	0.575112	0.0592082
	All Targets	Tpst2	-0.0392449	0.946877	0.998258	0.0237066	0.000757084
	All Targets	Tpst1	0.250249	0.989869	0.999817	0.00442227	7.93477e-05
	All Targets	Tpsg1	-0.537352	0.378225	0.920076	0.42225	0.0361762
	All Targets	Tprn	0.857228	0.0234702	0.494254	1.62948	0.30605
	All Targets	Tprkb	0.270112	0.830887	0.99269	0.080458	0.00318632
	All Targets	Tprgl	0.74432	0.106204	0.747612	0.973858	0.126324
	All Targets	Tpra1	0.783315	0.179588	0.810027	0.745723	0.0915005
	All Targets	Tpr	0.0622095	0.915257	0.995285	0.0384569	0.00205261
	All Targets	Tppp3	1.00066	0.135931	0.777718	0.866681	0.109178
	All Targets	Tppp	1.34535	0.0184706	0.460652	1.73352	0.336627
	All Targets	Tpp2	0.107698	0.971709	0.999587	0.0124639	0.000179279
	All Targets	Tpp1	0.460385	0.428828	0.934383	0.367717	0.0294751
	All Targets	Tpmt	0.526228	0.172462	0.806568	0.763307	0.0933591
	All Targets	Tpm4	-0.137973	0.861281	0.993917	0.0648549	0.00264971
	All Targets	Tpm3	0.558554	0.0159527	0.444483	1.79717	0.352145
	All Targets	Tpm2	-0.694599	0.337329	0.903969	0.471946	0.0438464
	All Targets	Tpm1	0.722773	0.0716529	0.681037	1.14477	0.166829
	All Targets	Tpk1	0.804116	0.0909754	0.723453	1.04108	0.14059
	All Targets	Tpi1	0.864395	0.0299254	0.526543	1.52396	0.278566
	All Targets	Tph1	1.35038	0.0285815	0.520444	1.54391	0.283626
	All Targets	Tpgs2	-0.163144	0.695227	0.985779	0.157873	0.00622051
	All Targets	Tpgs1	0.501772	0.190209	0.811873	0.72077	0.0905118
	All Targets	Tpd52l2	-0.433592	0.397001	0.926816	0.401209	0.0330065
	All Targets	Tpd52	0.692063	0.0922445	0.723925	1.03506	0.140306
	All Targets	Tpcn2	0.17145	0.746176	0.989147	0.127159	0.00473905
	All Targets	Tpcn1	1.33992	0.0125161	0.416776	1.90253	0.380097
	All Targets	Tpbpa	0.34758	0.478175	0.942744	0.320413	0.0256063
	All Targets	Tpbg	0.279901	0.681617	0.981949	0.166459	0.00791128
	All Targets	Tox4	0.525345	0.181119	0.811765	0.742035	0.0905697
	All Targets	Tox3	0.780077	0.0747639	0.691217	1.12631	0.160386
	All Targets	Tox2	-0.00180715	0.997491	0.999817	0.00109112	7.93477e-05
	All Targets	Tox	-0.374099	0.524935	0.956065	0.279894	0.0195127
	All Targets	Tor4a	0.458314	0.263448	0.871911	0.579305	0.0595278
	All Targets	Tor3a	0.455847	0.212398	0.830593	0.67285	0.080612
	All Targets	Tor2a	0.324382	0.347651	0.907908	0.458857	0.0419582
	All Targets	Tor1aip2	0.767782	0.0709515	0.679869	1.14904	0.167575
	All Targets	Tor1aip1	0.0913399	0.839596	0.99269	0.0759297	0.00318632
	All Targets	Tor1a	0.705362	0.0942944	0.725664	1.02551	0.139264
	All Targets	Topors	0.634273	0.191572	0.811873	0.717668	0.0905118
	All Targets	Topbp1	-0.780128	0.0896608	0.723122	1.0474	0.140789
	All Targets	Top3b	-0.173452	0.66162	0.98074	0.179391	0.00844597
	All Targets	Top3a	-0.10706	0.867278	0.993917	0.0618419	0.00264971
	All Targets	Top2b	-0.461034	0.300289	0.88907	0.522461	0.051064
	All Targets	Top2a	-0.439036	0.388465	0.923775	0.410649	0.0344338
	All Targets	Top1mt	0.309236	0.502825	0.947025	0.298583	0.0236385
	All Targets	Top1	-0.247801	0.765581	0.990027	0.116009	0.00435316
	All Targets	Tonsl	0.829798	0.257901	0.867603	0.588548	0.061679
	All Targets	Tomm70a	-0.208624	0.534752	0.957871	0.271848	0.0186929
	All Targets	Tomm7	-0.0623775	0.964113	0.998258	0.0158722	0.000757084
	All Targets	Tomm6	-0.2569	0.446551	0.935478	0.350129	0.0289664
	All Targets	Tomm5	-0.435418	0.253648	0.861362	0.595769	0.0648144
	All Targets	Tomm40l	0.650104	0.263967	0.872476	0.578451	0.0592464
	All Targets	Tomm40	-0.714127	0.0437865	0.59027	1.35866	0.228949
	All Targets	Tomm34	0.198088	0.661081	0.98074	0.179745	0.00844597
	All Targets	Tomm22	0.683085	0.0924981	0.723925	1.03387	0.140306
	All Targets	Tomm20	-0.599027	0.179843	0.810027	0.745106	0.0915005
	All Targets	Tom1l2	0.790752	0.0485308	0.605074	1.31398	0.218191
	All Targets	Tom1l1	0.336407	0.505684	0.948803	0.29612	0.0228238
	All Targets	Tom1	0.993011	0.0382645	0.565762	1.4172	0.247366
	All Targets	Tollip	0.301898	0.470354	0.939382	0.327575	0.0271576
	All Targets	Togaram2	0.364492	0.556038	0.967006	0.254895	0.0145709
	All Targets	Togaram1	0.560705	0.163885	0.799819	0.785461	0.0970084
	All Targets	Tob2	-0.785185	0.161959	0.797077	0.790595	0.0984998
	All Targets	Tob1	1.15472	0.0187077	0.460652	1.72798	0.336627
	All Targets	Tnxb	-0.0422093	0.929857	0.997094	0.0315839	0.00126391
	All Targets	Tns4	1.63667	0.0101091	0.399082	1.99529	0.398938
	All Targets	Tns3	0.0830472	0.838559	0.99269	0.0764664	0.00318632
	All Targets	Tns2	-0.0110598	0.98232	0.999817	0.00774693	7.93477e-05
	All Targets	Tns1	-0.993688	0.150341	0.787751	0.822923	0.103611
	All Targets	Tnrc6c	-0.37898	0.527476	0.956065	0.277798	0.0195127
	All Targets	Tnrc6b	-0.0867403	0.849385	0.993655	0.0708953	0.00276455
	All Targets	Tnrc6a	0.228302	0.638978	0.9783	0.194514	0.00952797
	All Targets	Tnrc18	0.0939825	0.787266	0.99269	0.103878	0.00318632
	All Targets	Tnr	0.358889	0.602289	0.974273	0.220195	0.0113195
	All Targets	Tnpo3	0.525795	0.269334	0.873343	0.569709	0.0588153
	All Targets	Tnpo2	-0.130844	0.723704	0.987308	0.140439	0.00554738
	All Targets	Tnpo1	0.376944	0.374615	0.917354	0.426415	0.0374632
	All Targets	Tnni2	0.12102	0.862646	0.993917	0.0641673	0.00264971
	All Targets	Tnni1	0.762353	0.158744	0.797077	0.799302	0.0984998
	All Targets	Tnnc1	0.294088	0.562379	0.968047	0.249971	0.0141036
	All Targets	Tnks2	-0.15768	0.687691	0.983174	0.162606	0.00736961
	All Targets	Tnks1bp1	1.0643	0.0110212	0.399082	1.95777	0.398938
	All Targets	Tnks	-0.24305	0.378771	0.920394	0.421623	0.0360262
	All Targets	Tnk2	0.178183	0.590774	0.972897	0.228579	0.0119331
	All Targets	Tnk1	-0.190604	0.741761	0.989147	0.129736	0.00473905
	All Targets	Tnip3	0.564388	0.405353	0.928611	0.392166	0.032166
	All Targets	Tnip2	0.481181	0.847443	0.993102	0.0718896	0.00300604
	All Targets	Tnip1	0.339566	0.461559	0.939382	0.335773	0.0271576
	All Targets	Tnik	0.445746	0.332183	0.901767	0.478622	0.0449059
	All Targets	Tnfsfm13	-0.288822	0.52526	0.956065	0.279626	0.0195127
	All Targets	Tnfsf9	0.38233	0.422171	0.934383	0.374512	0.0294751
	All Targets	Tnfsf8	0.377211	0.591881	0.973009	0.227765	0.0118833
	All Targets	Tnfsf4	0.148493	0.784474	0.992237	0.105421	0.00338437
	All Targets	Tnfsf14	0.0391806	0.875071	0.993917	0.0579567	0.00264971
	All Targets	Tnfsf13b	-0.285458	0.569486	0.968619	0.244517	0.0138468
	All Targets	Tnfsf13	0.410623	0.349429	0.909327	0.456641	0.0412798
	All Targets	Tnfsf10	-0.334555	0.538546	0.958936	0.268777	0.0182102
	All Targets	Tnfrsf9	0.188273	0.804048	0.99269	0.0947179	0.00318632
	All Targets	Tnfrsf25	0.0821118	0.896741	0.993917	0.0473328	0.00264971
	All Targets	Tnfrsf23	0.449446	0.427859	0.934383	0.368699	0.0294751
	All Targets	Tnfrsf21	0.700032	0.137044	0.777718	0.863139	0.109178
	All Targets	Tnfrsf1b	-0.234443	0.75037	0.989147	0.124725	0.00473905
	All Targets	Tnfrsf1a	-0.252504	0.377208	0.919629	0.42342	0.0363874
	All Targets	Tnfrsf18	0.841342	0.124208	0.764036	0.90585	0.116886
	All Targets	Tnfrsf17	0.316186	0.659285	0.98074	0.180927	0.00844597
	All Targets	Tnfrsf14	-0.101748	0.995446	0.999817	0.00198236	7.93477e-05
	All Targets	Tnfrsf13c	0.685421	0.301531	0.889477	0.520669	0.0508652
	All Targets	Tnfrsf12a	0.305684	0.616615	0.976826	0.209986	0.0101828
	All Targets	Tnfrsf11a	0.577895	0.27043	0.874605	0.567945	0.0581879
	All Targets	Tnfrsf10b	-0.295454	0.650251	0.979775	0.186919	0.00887382
	All Targets	Tnfaip8l2	-0.437542	0.517803	0.954464	0.285835	0.0202406
	All Targets	Tnfaip8l1	-0.193808	0.756326	0.989147	0.121291	0.00473905
	All Targets	Tnfaip8	-0.609461	0.330996	0.901767	0.480177	0.0449059
	All Targets	Tnfaip3	0.919903	0.078862	0.704962	1.10313	0.151834
	All Targets	Tnfaip2	0.772677	0.223957	0.84077	0.649834	0.0753227
	All Targets	Tnfaip1	0.836916	0.0396245	0.570929	1.40204	0.243418
	All Targets	Tnf	0.604939	0.405301	0.928611	0.392222	0.032166
	All Targets	Tnc	-0.190393	0.815629	0.99269	0.0885075	0.00318632
	All Targets	Tmx4	-0.035808	0.946064	0.998258	0.0240795	0.000757084
	All Targets	Tmx3	-0.554525	0.296859	0.887689	0.52745	0.0517391
	All Targets	Tmx2	-0.0223873	0.965818	0.99852	0.0151046	0.000643373
	All Targets	Tmx1	0.0632361	0.920839	0.996542	0.0358161	0.00150443
	All Targets	Tmub2	0.100567	0.861599	0.993917	0.0646946	0.00264971
	All Targets	Tmub1	1.21111	0.019031	0.460652	1.72054	0.336627
	All Targets	Tmtc4	0.627637	0.0879047	0.719017	1.05599	0.143261
	All Targets	Tmtc3	-0.344178	0.480402	0.94367	0.318395	0.0251799
	All Targets	Tmtc2	0.348454	0.176937	0.809353	0.752182	0.0918621
	All Targets	Tmtc1	-0.349301	0.609834	0.97443	0.214789	0.0112495
	All Targets	Tmsb4x	-0.778639	0.237071	0.852312	0.625122	0.0694013
	All Targets	Tmsb15b1	0.235526	0.603978	0.974305	0.218979	0.0113051
	All Targets	Tmsb10	-0.566317	0.18882	0.811765	0.723951	0.0905697
	All Targets	Tmprss9	0.0484332	0.808536	0.99269	0.0923008	0.00318632
	All Targets	Tmprss4	0.788941	0.142034	0.780603	0.847606	0.10757
	All Targets	Tmprss2	0.469516	0.564265	0.968047	0.248517	0.0141036
	All Targets	Tmprss13	0.116648	0.870131	0.993917	0.0604155	0.00264971
	All Targets	Tmprss11g	0.397848	0.636497	0.977771	0.196204	0.00976276
	All Targets	Tmprss11d	-0.749914	0.250714	0.861362	0.600821	0.0648144
	All Targets	Tmppe	0.743821	0.158576	0.797077	0.799761	0.0984998
	All Targets	Tmpo	-1.1582	0.026599	0.514922	1.57514	0.288259
	All Targets	Tmod3	0.966409	0.0176931	0.457029	1.7522	0.340056
	All Targets	Tmod2	0.932434	0.122627	0.762749	0.911414	0.117619
	All Targets	Tmlhe	0.589257	0.145182	0.781337	0.838088	0.107162
	All Targets	Tmigd3	0.215663	0.661622	0.98074	0.17939	0.00844597
	All Targets	Tmigd1	0.733958	0.163539	0.799666	0.786379	0.0970912
	All Targets	Tmf1	0.79642	0.143556	0.781331	0.84298	0.107165
	All Targets	Tmem9b	0.035675	0.785178	0.992439	0.105032	0.00329619
	All Targets	Tmem98	1.17855	0.0877355	0.719017	1.05682	0.143261
	All Targets	Tmem97	-0.544655	0.355045	0.912156	0.449717	0.0399307
	All Targets	Tmem95	1.03837	0.0991589	0.735188	1.00367	0.133602
	All Targets	Tmem94	0.255566	0.58897	0.971989	0.229907	0.0123385
	All Targets	Tmem92	-0.560017	0.0815877	0.707606	1.08838	0.150209
	All Targets	Tmem9	0.696384	0.14149	0.779939	0.849273	0.107939
	All Targets	Tmem8b	0.0123533	0.986102	0.999817	0.00607811	7.93477e-05
	All Targets	Tmem88b	0.495131	0.265436	0.872476	0.57604	0.0592464
	All Targets	Tmem88	0.400699	0.463658	0.939382	0.333802	0.0271576
	All Targets	Tmem87b	0.460492	0.291013	0.887488	0.536087	0.0518375
	All Targets	Tmem87a	0.507301	0.258081	0.867603	0.588244	0.061679
	All Targets	Tmem86b	0.529928	0.356643	0.912156	0.447766	0.0399307
	All Targets	Tmem86a	-0.899033	0.26647	0.872618	0.574352	0.0591761
	All Targets	Tmem82	0.239448	0.583196	0.970368	0.234186	0.0130635
	All Targets	Tmem81	0.0673658	0.868746	0.993917	0.0611073	0.00264971
	All Targets	Tmem80	-0.0317484	0.486002	0.94493	0.313362	0.0246004
	All Targets	Tmem79	0.593208	0.419007	0.934383	0.377779	0.0294751
	All Targets	Tmem74b	0.133687	0.851275	0.993874	0.0699299	0.00266863
	All Targets	Tmem70	-0.12362	0.786552	0.992584	0.104273	0.00323276
	All Targets	Tmem69	0.474352	0.39836	0.927617	0.399725	0.0326315
	All Targets	Tmem68	0.541056	0.161348	0.797077	0.792236	0.0984998
	All Targets	Tmem67	-0.518819	0.441574	0.934383	0.354996	0.0294751
	All Targets	Tmem65	-0.375593	0.449477	0.93651	0.347293	0.0284876
	All Targets	Tmem64	0.602128	0.219501	0.838485	0.658563	0.0765048
	All Targets	Tmem63b	0.766074	0.0031006	0.285433	2.50855	0.544496
	All Targets	Tmem63a	0.294475	0.520782	0.955858	0.283344	0.0196068
	All Targets	Tmem62	0.364755	0.559013	0.967899	0.252578	0.0141701
	All Targets	Tmem61	-0.292209	0.636445	0.977771	0.196239	0.00976276
	All Targets	Tmem60	-0.352152	0.552956	0.966479	0.257309	0.0148076
	All Targets	Tmem59	1.22477	0.0207281	0.475582	1.68344	0.322775
	All Targets	Tmem54	1.39545	0.0189836	0.460652	1.72162	0.336627
	All Targets	Tmem51	0.14294	0.787384	0.99269	0.103814	0.00318632
	All Targets	Tmem50b	-0.224073	0.1246	0.764036	0.904482	0.116886
	All Targets	Tmem50a	-0.420065	0.120702	0.760816	0.918286	0.11872
	All Targets	Tmem45b	2.2188	0.00542972	0.319986	2.26522	0.494869
	All Targets	Tmem44	-0.0787392	0.891646	0.993917	0.0498074	0.00264971
	All Targets	Tmem43	0.996329	0.0625543	0.653852	1.20374	0.18452
	All Targets	Tmem42	-0.00308552	0.522412	0.956065	0.281987	0.0195127
	All Targets	Tmem41b	0.19342	0.55868	0.967899	0.252837	0.0141701
	All Targets	Tmem41a	0.524698	0.211365	0.829496	0.674968	0.0811855
	All Targets	Tmem39b	0.485526	0.339301	0.904429	0.469415	0.0436257
	All Targets	Tmem39a	-0.213221	0.679247	0.981559	0.167972	0.00808359
	All Targets	Tmem38b	0.52481	0.392942	0.924318	0.405671	0.0341786
	All Targets	Tmem37	1.77763	0.0357989	0.556545	1.44613	0.254499
	All Targets	Tmem35b	0.645019	0.170851	0.804709	0.767382	0.0943613
	All Targets	Tmem35a	0.878007	0.11048	0.750529	0.956716	0.124633
	All Targets	Tmem33	0.0731114	0.499055	0.946881	0.301851	0.0237044
	All Targets	Tmem30b	0.71856	0.174556	0.806843	0.758066	0.0932107
	All Targets	Tmem30a	0.498656	0.259868	0.869023	0.585248	0.0609686
	All Targets	Tmem273	-0.220072	0.746823	0.989147	0.126782	0.00473905
	All Targets	Tmem270	0.325125	0.726903	0.988124	0.138524	0.00518868
	All Targets	Tmem268	0.27084	0.637738	0.977817	0.195358	0.00974225
	All Targets	Tmem267	0.676169	0.134681	0.776691	0.870694	0.109752
	All Targets	Tmem263	0.277238	0.793148	0.99269	0.100646	0.00318632
	All Targets	Tmem260	0.831526	0.0719233	0.683086	1.14313	0.165525
	All Targets	Tmem26	0.387883	0.441714	0.934383	0.354859	0.0294751
	All Targets	Tmem259	0.781201	0.114827	0.755679	0.939957	0.121663
	All Targets	Tmem258	0.0331023	0.713912	0.986795	0.146355	0.00577284
	All Targets	Tmem256	0.32078	0.393381	0.924318	0.405187	0.0341786
	All Targets	Tmem255a	0.82571	0.144469	0.781337	0.840225	0.107162
	All Targets	Tmem254a	-0.00290419	0.996441	0.999817	0.00154825	7.93477e-05
	All Targets	Tmem253	0.727767	0.206439	0.827295	0.685209	0.0823397
	All Targets	Tmem252	-0.00180715	0.997419	0.999817	0.00112219	7.93477e-05
	All Targets	Tmem251	-0.0960636	0.761098	0.989147	0.118559	0.00473905
	All Targets	Tmem248	0.751257	0.0592164	0.641837	1.22756	0.192575
	All Targets	Tmem247	0.0352583	0.867642	0.993917	0.0616596	0.00264971
	All Targets	Tmem245	0.0630436	0.871211	0.993917	0.0598767	0.00264971
	All Targets	Tmem243	0.423929	0.471346	0.939382	0.32666	0.0271576
	All Targets	Tmem242	0.263872	0.501995	0.946973	0.2993	0.0236626
	All Targets	Tmem241	0.858889	0.0656431	0.663776	1.18281	0.177978
	All Targets	Tmem238l	0.529501	0.343683	0.905332	0.463842	0.0431921
	All Targets	Tmem238	-0.0632209	0.898031	0.993917	0.0467089	0.00264971
	All Targets	Tmem237	0.59718	0.279601	0.878835	0.553461	0.0560927
	All Targets	Tmem236	1.53953	0.0158679	0.444483	1.79948	0.352145
	All Targets	Tmem234	0.649477	0.0379792	0.56455	1.42045	0.248297
	All Targets	Tmem231	0.405607	0.471995	0.939382	0.326063	0.0271576
	All Targets	Tmem230	0.0303004	0.957878	0.998258	0.01869	0.000757084
	All Targets	Tmem229b	0.0296153	0.992694	0.999817	0.00318468	7.93477e-05
	All Targets	Tmem223	0.529005	0.355929	0.912156	0.448636	0.0399307
	All Targets	Tmem222	0.274308	0.452551	0.93713	0.344333	0.0282
	All Targets	Tmem220	0.235526	0.738378	0.989147	0.131721	0.00473905
	All Targets	Tmem219	-0.250599	0.666595	0.98074	0.176138	0.00844597
	All Targets	Tmem218	-0.178097	0.675753	0.981256	0.170212	0.00821775
	All Targets	Tmem217	0.866698	0.145989	0.781337	0.835681	0.107162
	All Targets	Tmem216	0.0567279	0.932917	0.997094	0.0301571	0.00126391
	All Targets	Tmem214	-0.475788	0.200657	0.818894	0.697546	0.0867725
	All Targets	Tmem209	0.390061	0.510979	0.952074	0.291597	0.0213293
	All Targets	Tmem208	0.12725	0.762079	0.989147	0.118	0.00473905
	All Targets	Tmem207	0.553741	0.322565	0.901499	0.491382	0.045035
	All Targets	Tmem205	0.430174	0.325644	0.901499	0.487256	0.045035
	All Targets	Tmem203	0.634273	0.20921	0.829374	0.679418	0.0812496
	All Targets	Tmem201	-0.239351	0.697352	0.985779	0.156548	0.00622051
	All Targets	Tmem200c	-0.0820329	0.951189	0.998258	0.021733	0.000757084
	All Targets	Tmem200b	0.548996	0.906723	0.993934	0.0425255	0.00264226
	All Targets	Tmem199	0.0611001	0.914603	0.995285	0.0387673	0.00205261
	All Targets	Tmem198b	-0.0217833	0.967556	0.99852	0.0143239	0.000643373
	All Targets	Tmem192	0.271606	0.610092	0.97443	0.214605	0.0112495
	All Targets	Tmem191c	-0.00180715	0.996923	0.999817	0.0013385	7.93477e-05
	All Targets	Tmem190	0.00273017	0.996459	0.999817	0.00154076	7.93477e-05
	All Targets	Tmem19	0.12878	0.758271	0.989147	0.120175	0.00473905
	All Targets	Tmem189	1.35513	0.00260636	0.283464	2.58397	0.547503
	All Targets	Tmem186	0.352488	0.396028	0.926137	0.402274	0.0333248
	All Targets	Tmem185b	-0.00956626	0.9799	0.999817	0.00881828	7.93477e-05
	All Targets	Tmem185a	0.236511	0.745916	0.989147	0.12731	0.00473905
	All Targets	Tmem184c	0.23727	0.652026	0.979841	0.185735	0.00884439
	All Targets	Tmem184b	0.17145	0.770736	0.991031	0.113094	0.00391289
	All Targets	Tmem184a	0.724037	0.227484	0.845106	0.643048	0.0730887
	All Targets	Tmem183a	0.8202	0.111864	0.752207	0.95131	0.123662
	All Targets	Tmem181a	0.295779	0.512823	0.952348	0.290033	0.0212044
	All Targets	Tmem18	0.468144	0.438718	0.934383	0.357815	0.0294751
	All Targets	Tmem179b	0.4339	0.253837	0.861362	0.595445	0.0648144
	All Targets	Tmem177	0.148433	0.810461	0.99269	0.0912679	0.00318632
	All Targets	Tmem176b	-0.970253	0.0582105	0.63794	1.235	0.19522
	All Targets	Tmem176a	-0.756465	0.147046	0.783688	0.832548	0.105857
	All Targets	Tmem175	0.886541	0.0191623	0.461615	1.71755	0.33572
	All Targets	Tmem171	1.01362	0.0428242	0.58925	1.36831	0.2297
	All Targets	Tmem170b	0.97398	0.00897843	0.386433	2.0468	0.412926
	All Targets	Tmem170	0.621236	0.186654	0.811765	0.728962	0.0905697
	All Targets	Tmem168	0.561293	0.191217	0.811873	0.718473	0.0905118
	All Targets	Tmem167b	-0.141197	0.754175	0.989147	0.122528	0.00473905
	All Targets	Tmem167	0.466693	0.4231	0.934383	0.373557	0.0294751
	All Targets	Tmem165	0.138708	0.744355	0.989147	0.12822	0.00473905
	All Targets	Tmem164	0.549662	0.0882905	0.720825	1.05409	0.14217
	All Targets	Tmem161b	-0.108418	0.829427	0.99269	0.081222	0.00318632
	All Targets	Tmem161a	0.481181	0.194466	0.811967	0.711157	0.0904619
	All Targets	Tmem160	0.191476	0.532307	0.956572	0.273838	0.0192823
	All Targets	Tmem159	0.0596067	0.903839	0.993917	0.0439089	0.00264971
	All Targets	Tmem158	-0.150899	0.83492	0.99269	0.0783549	0.00318632
	All Targets	Tmem156	0.394433	0.415234	0.932322	0.381707	0.0304341
	All Targets	Tmem154	-0.746899	0.246162	0.860538	0.608779	0.06523
	All Targets	Tmem150c	0.391076	0.511697	0.952076	0.290987	0.0213284
	All Targets	Tmem150b	0.416939	0.913355	0.995017	0.0393604	0.00216939
	All Targets	Tmem14c	0.390089	0.523782	0.956065	0.28085	0.0195127
	All Targets	Tmem147	-0.293963	0.560462	0.968047	0.251454	0.0141036
	All Targets	Tmem143	-0.132394	0.790965	0.99269	0.101843	0.00318632
	All Targets	Tmem140	0.529717	0.390472	0.92403	0.408411	0.0343139
	All Targets	Tmem139	1.23246	0.0220006	0.484464	1.65757	0.314739
	All Targets	Tmem135	0.173525	0.566902	0.968047	0.246492	0.0141036
	All Targets	Tmem134	0.0600844	0.83064	0.99269	0.0805873	0.00318632
	All Targets	Tmem132b	0.720543	0.269447	0.873343	0.569527	0.0588153
	All Targets	Tmem132a	-0.387587	0.30675	0.893065	0.513215	0.0491167
	All Targets	Tmem131l	-0.228464	0.5532	0.966495	0.257118	0.0148003
	All Targets	Tmem131	0.35681	0.450225	0.936944	0.346571	0.0282863
	All Targets	Tmem129	0.210755	0.673787	0.98074	0.171477	0.00844597
	All Targets	Tmem128	0.215742	0.771943	0.991258	0.112414	0.00381343
	All Targets	Tmem127	1.51136	0.00671479	0.341841	2.17297	0.466175
	All Targets	Tmem126b	0.0673658	0.995328	0.999817	0.00203392	7.93477e-05
	All Targets	Tmem126a	0.224109	0.464706	0.939382	0.332822	0.0271576
	All Targets	Tmem125	1.14555	0.043332	0.589905	1.36319	0.229218
	All Targets	Tmem123	-1.02578	0.160039	0.797077	0.795774	0.0984998
	All Targets	Tmem121b	0.3111	0.530309	0.956292	0.275471	0.0194094
	All Targets	Tmem120b	-0.415623	0.510572	0.951591	0.291943	0.0215495
	All Targets	Tmem120a	0.242841	0.563631	0.968047	0.249005	0.0141036
	All Targets	Tmem119	0.417711	0.608572	0.97443	0.215688	0.0112495
	All Targets	Tmem117	0.205585	0.749663	0.989147	0.125134	0.00473905
	All Targets	Tmem115	0.745954	0.152786	0.790488	0.815917	0.102105
	All Targets	Tmem114	0.246835	0.768538	0.991031	0.114335	0.00391289
	All Targets	Tmem11	0.331912	0.462476	0.939382	0.334911	0.0271576
	All Targets	Tmem109	-0.0173254	0.854702	0.993917	0.0681855	0.00264971
	All Targets	Tmem107	-0.596822	0.313238	0.89746	0.504125	0.0469848
	All Targets	Tmem106c	0.423767	0.946581	0.998258	0.0238423	0.000757084
	All Targets	Tmem106b	0.232493	0.246304	0.860538	0.608528	0.06523
	All Targets	Tmem106a	0.290674	0.680726	0.981559	0.167027	0.00808359
	All Targets	Tmem104	0.100594	0.889074	0.993917	0.051062	0.00264971
	All Targets	Tmem102	0.857363	0.0174948	0.457029	1.75709	0.340056
	All Targets	Tmem101	0.603581	0.309121	0.895178	0.509872	0.0480908
	All Targets	Tmeff2	0.199446	0.754506	0.989147	0.122337	0.00473905
	All Targets	Tmeff1	0.270698	0.834227	0.99269	0.0787156	0.00318632
	All Targets	Tmed9	-0.110396	0.730764	0.989106	0.136223	0.00475696
	All Targets	Tmed8	-0.124635	0.857515	0.993917	0.0667583	0.00264971
	All Targets	Tmed7	0.65242	0.0977968	0.731459	1.00968	0.13581
	All Targets	Tmed5	-0.107265	0.573431	0.9689	0.241518	0.013721
	All Targets	Tmed4	-0.337346	0.437491	0.934383	0.35903	0.0294751
	All Targets	Tmed3	-0.126278	0.812125	0.99269	0.090377	0.00318632
	All Targets	Tmed2	0.408594	0.269424	0.873343	0.569564	0.0588153
	All Targets	Tmed10	0.511575	0.315153	0.898191	0.501479	0.0466315
	All Targets	Tmed1	0.755678	0.164873	0.800368	0.78285	0.0967105
	All Targets	Tmco5b	0.0474753	0.93367	0.997094	0.0298064	0.00126391
	All Targets	Tmco4	0.34625	0.473343	0.940007	0.324824	0.0268689
	All Targets	Tmco3	0.825439	0.251049	0.861362	0.600242	0.0648144
	All Targets	Tmco2	-0.244956	0.745062	0.989147	0.127807	0.00473905
	All Targets	Tmco1	0.475778	0.310469	0.895178	0.507982	0.0480908
	All Targets	Tmcc3	1.58725	0.0099932	0.399082	2.0003	0.398938
	All Targets	Tmcc2	0.363261	0.547636	0.964276	0.261508	0.0157988
	All Targets	Tmcc1	0.0245832	0.96989	0.999218	0.0132777	0.000339708
	All Targets	Tmc7	0.599659	0.108766	0.749767	0.963506	0.125074
	All Targets	Tmc6	0.44085	0.123498	0.764036	0.908342	0.116886
	All Targets	Tmc5	0.440209	0.0887379	0.721623	1.05189	0.141689
	All Targets	Tmc4	0.881064	0.0635176	0.655942	1.19711	0.183135
	All Targets	Tmc3	0.17902	0.767661	0.991031	0.114831	0.00391289
	All Targets	Tmbim6	1.19292	0.00715611	0.348496	2.14532	0.457802
	All Targets	Tmbim4	1.55512	0.01198	0.415312	1.92154	0.381626
	All Targets	Tmbim1	2.37509	0.000445863	0.16095	3.3508	0.793308
	All Targets	Tma7	-0.169286	0.774771	0.992143	0.110827	0.00342581
	All Targets	Tma16	0.00310066	0.637383	0.977817	0.1956	0.00974225
	All Targets	Tm9sf4	0.700444	0.183865	0.811765	0.735501	0.0905697
	All Targets	Tm9sf3	0.347493	0.213553	0.830593	0.670495	0.080612
	All Targets	Tm9sf2	0.561687	0.288079	0.885057	0.540488	0.0530285
	All Targets	Tm9sf1	0.823012	0.149283	0.787709	0.82599	0.103634
	All Targets	Tm7sf3	0.856831	0.100146	0.737673	0.999364	0.132136
	All Targets	Tm7sf2	0.100967	0.79006	0.99269	0.10234	0.00318632
	All Targets	Tm6sf2	0.972064	0.0578414	0.636568	1.23776	0.196155
	All Targets	Tm6sf1	-0.563221	0.327288	0.901547	0.48507	0.0450118
	All Targets	Tm4sf5	-0.352415	0.519159	0.955163	0.2847	0.0199225
	All Targets	Tm4sf4	1.07867	0.118367	0.760432	0.926771	0.118939
	All Targets	Tm4sf20	2.20088	0.00164564	0.243074	2.78367	0.614262
	All Targets	Tm4sf1	-0.205266	0.770839	0.991031	0.113036	0.00391289
	All Targets	Tm2d3	0.12102	0.644864	0.9783	0.190532	0.00952797
	All Targets	Tm2d2	0.116105	0.805065	0.99269	0.0941693	0.00318632
	All Targets	Tm2d1	0.340356	0.355736	0.912156	0.448872	0.0399307
	All Targets	Tlr9	-0.051512	0.938939	0.998258	0.0273624	0.000757084
	All Targets	Tlr8	0.198088	0.728232	0.988671	0.13773	0.00494818
	All Targets	Tlr5	0.8111	0.242053	0.855867	0.616089	0.067594
	All Targets	Tlr4	1.16048	0.00498149	0.306964	2.30264	0.512913
	All Targets	Tlr3	0.232675	0.674124	0.98074	0.17126	0.00844597
	All Targets	Tlr2	0.386187	0.425203	0.934383	0.371404	0.0294751
	All Targets	Tlr13	0.169767	0.765354	0.990027	0.116138	0.00435316
	All Targets	Tlr12	0.0186189	0.980087	0.999817	0.00873547	7.93477e-05
	All Targets	Tlr1	-0.0214922	0.947936	0.998258	0.0232212	0.000757084
	All Targets	Tlnrd1	0.334899	0.401178	0.928611	0.396663	0.032166
	All Targets	Tln2	0.493821	0.392149	0.924318	0.406549	0.0341786
	All Targets	Tln1	0.485576	0.485874	0.94493	0.313476	0.0246004
	All Targets	Tlk2	0.853172	0.12178	0.762749	0.914423	0.117619
	All Targets	Tlk1	-0.461503	0.35811	0.912834	0.445984	0.0396084
	All Targets	Tle6	0.9651	0.15511	0.793999	0.809359	0.10018
	All Targets	Tle5	0.4791	0.101698	0.741997	0.992686	0.129598
	All Targets	Tle4	-0.000313654	0.999581	0.999817	0.00018186	7.93477e-05
	All Targets	Tle3	-0.583094	0.196239	0.813905	0.707214	0.0894263
	All Targets	Tle1	-0.0456462	0.781367	0.992143	0.107145	0.00342581
	All Targets	Tldc2	0.495342	0.332417	0.901767	0.478317	0.0449059
	All Targets	Tlcd4	0.130273	0.769038	0.991031	0.114052	0.00391289
	All Targets	Tlcd3a	0.0725966	0.912146	0.994905	0.0399357	0.00221842
	All Targets	Tlcd2	0.871156	0.0422273	0.58925	1.37441	0.2297
	All Targets	Tlcd1	0.467606	0.443175	0.934383	0.353425	0.0294751
	All Targets	Tkt	-0.439441	0.265839	0.872476	0.575381	0.0592464
	All Targets	Tkfc	0.0271286	0.930267	0.997094	0.0313925	0.00126391
	All Targets	Tk2	0.509017	0.12888	0.769763	0.889815	0.113643
	All Targets	Tk1	-0.193808	0.703265	0.985779	0.152881	0.00622051
	All Targets	Tjp3	0.535341	0.265029	0.872476	0.576707	0.0592464
	All Targets	Tjp2	0.67508	0.132173	0.771585	0.878856	0.112616
	All Targets	Tjp1	1.03238	0.021333	0.479825	1.67095	0.318917
	All Targets	Tjap1	0.473422	0.264912	0.872476	0.576898	0.0592464
	All Targets	Tirap	0.926169	0.117378	0.760432	0.930412	0.118939
	All Targets	Tiprl	0.302369	0.527766	0.956065	0.277558	0.0195127
	All Targets	Tipin	0.279928	0.549432	0.96449	0.260086	0.0157023
	All Targets	Tiparp	1.01425	0.0874488	0.719017	1.05825	0.143261
	All Targets	Tinf2	0.679606	0.162787	0.798629	0.788381	0.0976552
	All Targets	Tinagl1	1.2581	0.0158752	0.444483	1.79928	0.352145
	All Targets	Tinag	1.01002	0.075845	0.694035	1.12007	0.158619
	All Targets	Timp4	1.08846	0.0528707	0.613696	1.27678	0.212047
	All Targets	Timp3	-0.0600172	0.932371	0.997094	0.0304113	0.00126391
	All Targets	Timp2	-1.30794	0.0251062	0.506926	1.60022	0.295055
	All Targets	Timp1	0.658894	0.347379	0.907474	0.459196	0.0421658
	All Targets	Timmdc1	0.51574	0.15036	0.787751	0.822868	0.103611
	All Targets	Timm9	-0.13826	0.74408	0.989147	0.12838	0.00473905
	All Targets	Timm8b	0.223091	0.293685	0.887488	0.532118	0.0518375
	All Targets	Timm8a1	0.36935	0.477099	0.941632	0.321391	0.0261189
	All Targets	Timm50	0.485526	0.300252	0.88907	0.522514	0.051064
	All Targets	Timm44	0.640884	0.10587	0.747612	0.975228	0.126324
	All Targets	Timm29	0.117634	0.791162	0.99269	0.101735	0.00318632
	All Targets	Timm23	-0.391103	0.434445	0.934383	0.362066	0.0294751
	All Targets	Timm22	0.142569	0.746076	0.989147	0.127217	0.00473905
	All Targets	Timm21	0.180866	0.655726	0.980394	0.183277	0.00859917
	All Targets	Timm17b	0.180913	0.713914	0.986795	0.146354	0.00577284
	All Targets	Timm17a	0.55283	0.288581	0.88553	0.539733	0.0527966
	All Targets	Timm13	0.299713	0.263313	0.871911	0.579527	0.0595278
	All Targets	Timm10b	-0.00948682	0.650292	0.979775	0.186891	0.00887382
	All Targets	Timm10	0.116739	0.799915	0.99269	0.0969559	0.00318632
	All Targets	Timeless	0.0457192	0.919543	0.996484	0.0364278	0.00152946
	All Targets	Timd4	-0.367834	0.556794	0.96713	0.254306	0.0145151
	All Targets	Tigit	-0.150899	0.815369	0.99269	0.088646	0.00318632
	All Targets	Tigd5	0.242377	0.720878	0.986795	0.142138	0.00577284
	All Targets	Tigar	-0.244612	0.592146	0.973009	0.227572	0.0118833
	All Targets	Tifab	-0.758279	0.3396	0.904582	0.469033	0.043552
	All Targets	Tifa	-1.07098	0.00455085	0.296862	2.34191	0.527445
	All Targets	Tie1	0.0142466	0.97346	0.999817	0.0116819	7.93477e-05
	All Targets	Ticam2	0.29694	0.515798	0.954037	0.28752	0.0204346
	All Targets	Ticam1	0.841314	0.070436	0.677953	1.15221	0.1688
	All Targets	Tiam2	0.290674	0.622405	0.977207	0.205927	0.0100135
	All Targets	Tiam1	0.0898709	0.835541	0.99269	0.078032	0.00318632
	All Targets	Tial1	-0.196659	0.701713	0.985779	0.15384	0.00622051
	All Targets	Tia1	0.0918773	0.761371	0.989147	0.118404	0.00473905
	All Targets	Thyn1	-0.456418	0.436563	0.934383	0.359953	0.0294751
	All Targets	Thy1	-0.925668	0.265913	0.872476	0.57526	0.0592464
	All Targets	Thumpd3	0.314304	0.469386	0.939382	0.32847	0.0271576
	All Targets	Thumpd1	0.166653	0.762122	0.989147	0.117975	0.00473905
	All Targets	Thtpa	0.139776	0.77591	0.992143	0.110189	0.00342581
	All Targets	Thsd7b	0.512353	0.438489	0.934383	0.358041	0.0294751
	All Targets	Thsd4	-0.137001	0.846783	0.993102	0.0722276	0.00300604
	All Targets	Thrsp	0.68297	0.108488	0.749767	0.96462	0.125074
	All Targets	Thrap3	-0.393276	0.152692	0.790334	0.816183	0.10219
	All Targets	Thra	0.914487	0.160656	0.797077	0.794104	0.0984998
	All Targets	Thop1	0.630809	0.217401	0.835379	0.662739	0.0781163
	All Targets	Thoc7	-0.0772474	0.844424	0.993051	0.0734393	0.00302852
	All Targets	Thoc6	0.297525	0.472174	0.939382	0.325898	0.0271576
	All Targets	Thoc5	0.301927	0.670249	0.98074	0.173764	0.00844597
	All Targets	Thoc3	-0.247406	0.661006	0.98074	0.179795	0.00844597
	All Targets	Thoc2l	0.116113	0.782202	0.992143	0.106681	0.00342581
	All Targets	Thoc2	0.0919871	0.83998	0.99269	0.0757309	0.00318632
	All Targets	Thoc1	-0.13045	0.724878	0.98789	0.139735	0.0052916
	All Targets	Thnsl2	0.683928	0.105521	0.747001	0.976661	0.126679
	All Targets	Thg1l	-0.473486	0.35628	0.912156	0.448209	0.0399307
	All Targets	Themis3	2.03413	0.00835103	0.373709	2.07826	0.427467
	All Targets	Themis2	0.880273	0.25355	0.861362	0.595936	0.0648144
	All Targets	Them6	-0.212313	0.745836	0.989147	0.127357	0.00473905
	All Targets	Them5	-0.259879	0.629464	0.977256	0.201029	0.00999162
	All Targets	Them4	0.677662	0.0950085	0.727984	1.02224	0.137878
	All Targets	Theg	-0.112876	0.480888	0.943811	0.317956	0.0251151
	All Targets	Thbs4	0.693218	0.503483	0.947248	0.298015	0.0235364
	All Targets	Thbs3	-0.126128	0.842766	0.993012	0.0742932	0.00304563
	All Targets	Thbs1	0.541223	0.75349	0.989147	0.122922	0.00473905
	All Targets	Thbd	0.0309153	0.961492	0.998258	0.0170543	0.000757084
	All Targets	Thap7	0.172619	0.845044	0.993051	0.0731209	0.00302852
	All Targets	Thap4	0.395791	0.72679	0.988124	0.138591	0.00518868
	All Targets	Thap3	0.540674	0.327372	0.901547	0.484958	0.0450118
	All Targets	Thap2	-0.448152	0.159652	0.797077	0.796825	0.0984998
	All Targets	Thap12	0.0489962	0.925236	0.996612	0.0337475	0.00147388
	All Targets	Thap11	0.558621	0.286964	0.884932	0.542172	0.0530902
	All Targets	Thap1	0.207341	0.749971	0.989147	0.124956	0.00473905
	All Targets	Thada	0.412008	0.41191	0.93108	0.385198	0.0310129
	All Targets	Tha1	0.460755	0.622588	0.977256	0.205799	0.00999162
	All Targets	Tgtp1	-0.67429	0.439406	0.934383	0.357135	0.0294751
	All Targets	Tgs1	0.757296	0.347184	0.907425	0.45944	0.0421892
	All Targets	Tgoln1	1.31323	0.0528676	0.613696	1.27681	0.212047
	All Targets	Tgm5	0.290674	0.61279	0.975378	0.212689	0.0108272
	All Targets	Tgm3	3.92666	0.00467597	0.296862	2.33013	0.527445
	All Targets	Tgm2	-0.526741	0.122426	0.762749	0.912126	0.117619
	All Targets	Tgm1	-0.487647	0.498582	0.946881	0.302264	0.0237044
	All Targets	Tgif1	-0.276567	0.63079	0.977354	0.200115	0.00994826
	All Targets	Tgfbrap1	0.430513	0.434536	0.934383	0.361974	0.0294751
	All Targets	Tgfbr3l	0.151024	0.8451	0.993051	0.0730918	0.00302852
	All Targets	Tgfbr3	-0.546604	0.502479	0.947025	0.298882	0.0236385
	All Targets	Tgfbr2	-0.62562	0.16458	0.800368	0.783622	0.0967105
	All Targets	Tgfbr1	-0.680085	0.157277	0.796986	0.803334	0.098549
	All Targets	Tgfbi	-0.112661	0.895548	0.993917	0.0479112	0.00264971
	All Targets	Tgfb1i1	-0.231381	0.700719	0.985779	0.154456	0.00622051
	All Targets	Tgfb1	-0.186507	0.798268	0.99269	0.0978514	0.00318632
	All Targets	Tgfa	0.12102	0.806237	0.99269	0.0935371	0.00318632
	All Targets	Tgds	0.449024	0.366595	0.913595	0.435813	0.0392464
	All Targets	Tfrc	-0.235657	0.734528	0.989147	0.133992	0.00473905
	All Targets	Tfr2	-0.0499684	0.942493	0.998258	0.0257219	0.000757084
	All Targets	Tfpt	0.284836	0.634943	0.97774	0.197265	0.00977644
	All Targets	Tfpi2	0.147848	0.807169	0.99269	0.0930355	0.00318632
	All Targets	Tfpi	0.322782	0.538526	0.958936	0.268794	0.0182102
	All Targets	Tfip11	0.326196	0.495972	0.946451	0.304543	0.0239018
	All Targets	Tfg	0.335057	0.432915	0.934383	0.363597	0.0294751
	All Targets	Tff3	1.83329	0.0420539	0.58925	1.37619	0.2297
	All Targets	Tfeb	0.532007	0.12015	0.760816	0.920276	0.11872
	All Targets	Tfe3	0.354031	0.377605	0.919629	0.422963	0.0363874
	All Targets	Tfdp2	-0.402393	0.181957	0.811765	0.740032	0.0905697
	All Targets	Tfdp1	0.00196147	0.850664	0.993655	0.070242	0.00276455
	All Targets	Tfcp2l1	1.36145	0.026804	0.514922	1.5718	0.288259
	All Targets	Tfcp2	-0.11634	0.86626	0.993917	0.0623518	0.00264971
	All Targets	Tfb2m	0.750275	0.107923	0.749767	0.966886	0.125074
	All Targets	Tfb1m	0.283365	0.632674	0.97774	0.19882	0.00977644
	All Targets	Tfap4	-0.0216702	0.55434	0.966495	0.256224	0.0148003
	All Targets	Tfap2b	0.612326	0.177368	0.809353	0.751125	0.0918621
	All Targets	Tfam	-0.386577	0.49814	0.946487	0.302649	0.0238852
	All Targets	Tex9	0.300327	0.596222	0.973808	0.224592	0.0115268
	All Targets	Tex49	-0.479325	0.231026	0.848575	0.636339	0.0713095
	All Targets	Tex44	0.742228	0.200253	0.817763	0.698421	0.0873727
	All Targets	Tex30	0.561608	0.400567	0.928611	0.397325	0.032166
	All Targets	Tex264	0.930124	0.0387476	0.566832	1.41176	0.246546
	All Targets	Tex261	0.426639	0.332338	0.901767	0.47842	0.0449059
	All Targets	Tex24	0.638225	0.298229	0.88819	0.52545	0.0514941
	All Targets	Tex2	-0.0490605	0.902357	0.993917	0.0446218	0.00264971
	All Targets	Tex10	0.0192045	0.976116	0.999817	0.0104984	7.93477e-05
	All Targets	Tet3	-0.101455	0.779141	0.992143	0.108384	0.00342581
	All Targets	Tet2	0.531051	0.36836	0.914316	0.433727	0.0389037
	All Targets	Tet1	0.196595	0.802038	0.99269	0.095805	0.00318632
	All Targets	Tespa1	0.353981	0.481059	0.943811	0.317801	0.0251151
	All Targets	Tesk2	0.777099	0.279067	0.878835	0.554292	0.0560927
	All Targets	Tesk1	0.490759	0.193357	0.811873	0.713639	0.0905118
	All Targets	Tes	0.84044	0.0156657	0.444483	1.80505	0.352145
	All Targets	Terf2ip	0.190779	0.645325	0.9783	0.190222	0.00952797
	All Targets	Terf2	1.01588	0.0472158	0.600709	1.32591	0.221336
	All Targets	Terf1	0.279928	0.689372	0.983286	0.161546	0.00732007
	All Targets	Tepsin	0.568859	0.340305	0.904796	0.468131	0.0434492
	All Targets	Tep1	0.492064	0.234026	0.850573	0.630735	0.0702886
	All Targets	Tent5a	0.771076	0.213862	0.830593	0.669865	0.080612
	All Targets	Tent4b	0.634344	0.232565	0.849516	0.633455	0.0708286
	All Targets	Tent4a	0.15355	0.900554	0.993917	0.0454903	0.00264971
	All Targets	Tent2	-0.20135	0.914794	0.995285	0.0386767	0.00205261
	All Targets	Ten1	-0.246899	0.579022	0.969249	0.237305	0.0135646
	All Targets	Telo2	-0.867161	0.145991	0.781337	0.835673	0.107162
	All Targets	Tekt3	0.777099	0.119178	0.760432	0.923802	0.118939
	All Targets	Tekt2	0.877394	0.0694556	0.67491	1.15829	0.170754
	All Targets	Tekt1	-0.119727	0.845898	0.993051	0.0726819	0.00302852
	All Targets	Tek	0.103296	0.872139	0.993917	0.0594142	0.00264971
	All Targets	Tefm	-0.111968	0.642533	0.9783	0.192105	0.00952797
	All Targets	Tef	0.405715	0.573401	0.9689	0.241542	0.013721
	All Targets	Tedc2	0.576196	0.187261	0.811765	0.727554	0.0905697
	All Targets	Tedc1	0.0727816	0.871105	0.993917	0.0599293	0.00264971
	All Targets	Tectb	-0.0188189	0.975232	0.999817	0.010892	7.93477e-05
	All Targets	Tecr	0.0139856	0.976438	0.999817	0.0103554	7.93477e-05
	All Targets	Tecpr2	0.411981	0.409876	0.930544	0.387347	0.031263
	All Targets	Tecpr1	-0.107773	0.954191	0.998258	0.0203645	0.000757084
	All Targets	Tec	0.248778	0.648838	0.979095	0.187863	0.00917502
	All Targets	Tead3	0.204939	0.920859	0.996542	0.0358069	0.00150443
	All Targets	Tead2	-0.118233	0.858209	0.993917	0.0664071	0.00264971
	All Targets	Tead1	0.587961	0.205086	0.825527	0.688064	0.0832688
	All Targets	Tdrp	0.254458	0.672463	0.98074	0.172332	0.00844597
	All Targets	Tdrd9	-0.0159676	0.685625	0.982689	0.163913	0.0075839
	All Targets	Tdrd7	1.20328	0.00741654	0.351396	2.1298	0.454203
	All Targets	Tdrd3	-0.157165	0.815096	0.99269	0.0887911	0.00318632
	All Targets	Tdrd12	-0.185513	0.660665	0.98074	0.180019	0.00844597
	All Targets	Tdrd1	-0.279592	0.603487	0.974305	0.219332	0.0113051
	All Targets	Tdpoz8	0.584513	0.219884	0.838672	0.657805	0.0764081
	All Targets	Tdpoz4	0.659044	0.327937	0.901547	0.48421	0.0450118
	All Targets	Tdpoz3	-0.392495	0.0569487	0.633977	1.24452	0.197927
	All Targets	Tdp2	0.227231	0.427218	0.934383	0.36935	0.0294751
	All Targets	Tdp1	0.290674	0.578259	0.969249	0.237878	0.0135646
	All Targets	Tdgf1	0.0582488	0.887081	0.993917	0.0520367	0.00264971
	All Targets	Tdg	0.119692	0.746477	0.989147	0.126984	0.00473905
	All Targets	Tctn3	0.0129163	0.576577	0.969249	0.239142	0.0135646
	All Targets	Tctn2	0.295582	0.543698	0.962657	0.264642	0.0165285
	All Targets	Tctn1	0.202433	0.814652	0.99269	0.0890276	0.00318632
	All Targets	Tcta	0.594356	0.168822	0.802278	0.772571	0.0956749
	All Targets	Tcp11l2	0.183928	0.70418	0.985779	0.152316	0.00622051
	All Targets	Tcp11	0.419767	0.468898	0.939382	0.328922	0.0271576
	All Targets	Tcp1	-0.95195	0.159614	0.797077	0.796928	0.0984998
	All Targets	Tcof1	-0.242555	0.697584	0.985779	0.156404	0.00622051
	All Targets	Tcn2	1.60678	0.00110501	0.217054	2.95664	0.663433
	All Targets	Tcl1b1	0.130809	0.789476	0.99269	0.102661	0.00318632
	All Targets	Tcirg1	0.190352	0.810217	0.99269	0.0913989	0.00318632
	All Targets	Tcim	0.56775	0.209837	0.829374	0.678119	0.0812496
	All Targets	Tcf7l2	1.60171	0.00780376	0.360483	2.1077	0.443115
	All Targets	Tcf7	-0.443615	0.571545	0.968619	0.242949	0.0138468
	All Targets	Tcf4	0.306014	0.338219	0.904119	0.470802	0.0437744
	All Targets	Tcf3	0.379561	0.523742	0.956065	0.280882	0.0195127
	All Targets	Tcf25	0.267113	0.496903	0.946451	0.303729	0.0239018
	All Targets	Tcf23	0.317366	0.617212	0.976826	0.209566	0.0101828
	All Targets	Tcf21	-0.182797	0.793014	0.99269	0.100719	0.00318632
	All Targets	Tcf20	0.413746	0.343463	0.905204	0.46412	0.0432534
	All Targets	Tcf19	0.249128	0.69692	0.985779	0.156817	0.00622051
	All Targets	Tcf12	-0.0113724	0.978121	0.999817	0.00960736	7.93477e-05
	All Targets	Tcerg1l	-0.050554	0.927084	0.996806	0.0328807	0.00138929
	All Targets	Tcerg1	-0.735118	0.187907	0.811765	0.726056	0.0905697
	All Targets	Tceanc2	-0.29418	0.560351	0.968047	0.251539	0.0141036
	All Targets	Tceal9	-0.536628	0.364209	0.91333	0.43865	0.0393721
	All Targets	Tceal8	0.0376871	0.95402	0.998258	0.0204424	0.000757084
	All Targets	Tceal5	0.451525	0.399883	0.928534	0.398067	0.0322021
	All Targets	Tcea3	-0.051626	0.935969	0.997699	0.0287384	0.00100033
	All Targets	Tcea1	-0.198326	0.685489	0.982603	0.163999	0.00762174
	All Targets	Tcam1	-0.184255	0.341854	0.905204	0.466159	0.0432534
	All Targets	Tcaim	0.0567279	0.923592	0.996612	0.0345201	0.00147388
	All Targets	Tcaf3	0.0991009	0.822578	0.99269	0.084823	0.00318632
	All Targets	Tcaf2	0.476598	0.315924	0.898191	0.500417	0.0466315
	All Targets	Tcaf1	-0.150927	0.722781	0.987308	0.140993	0.00554738
	All Targets	Tc2n	1.41175	0.0206944	0.475582	1.68415	0.322775
	All Targets	Tbxas1	0.444674	0.478742	0.943286	0.319898	0.0253568
	All Targets	Tbx3	0.745079	0.275485	0.878025	0.559902	0.0564929
	All Targets	Tbx21	0.168246	0.819101	0.99269	0.0866625	0.00318632
	All Targets	Tbx2	-0.144075	0.842248	0.992856	0.0745598	0.00311361
	All Targets	Tbrg4	-0.0831248	0.786084	0.992584	0.104531	0.00323276
	All Targets	Tbrg1	1.00192	0.061056	0.645541	1.21427	0.190076
	All Targets	Tbpl1	0.158844	0.679374	0.981559	0.167891	0.00808359
	All Targets	Tbp	-0.765968	0.251539	0.861362	0.599395	0.0648144
	All Targets	Tbl3	0.780585	0.119347	0.760432	0.923187	0.118939
	All Targets	Tbl2	0.0729189	0.890374	0.993917	0.0504277	0.00264971
	All Targets	Tbl1xr1	0.00259517	0.995315	0.999817	0.00203933	7.93477e-05
	All Targets	Tbl1x	-0.0078509	0.984002	0.999817	0.00700393	7.93477e-05
	All Targets	Tbk1	0.17374	0.665045	0.98074	0.177149	0.00844597
	All Targets	Tbck	0.274085	0.671453	0.98074	0.172984	0.00844597
	All Targets	Tbcel	-0.104209	0.845366	0.993051	0.0729553	0.00302852
	All Targets	Tbce	0.908894	0.0640844	0.656438	1.19325	0.182806
	All Targets	Tbcd	-0.17873	0.592804	0.973472	0.227089	0.0116767
	All Targets	Tbccd1	0.791962	0.109386	0.750273	0.96104	0.124781
	All Targets	Tbcc	-0.0568196	0.918059	0.996066	0.0371294	0.00171173
	All Targets	Tbcb	0.622543	0.180541	0.810737	0.743424	0.0911199
	All Targets	Tbca	-0.211762	0.833783	0.99269	0.078947	0.00318632
	All Targets	Tbc1d9b	1.07865	0.0454397	0.595669	1.34256	0.224995
	All Targets	Tbc1d9	-0.792602	0.326286	0.901499	0.486402	0.045035
	All Targets	Tbc1d8b	0.249081	0.571936	0.968619	0.242652	0.0138468
	All Targets	Tbc1d8	-0.501807	0.468367	0.939382	0.329414	0.0271576
	All Targets	Tbc1d5	0.0446514	0.926228	0.996612	0.0332822	0.00147388
	All Targets	Tbc1d4	0.0230994	0.965598	0.998446	0.0152038	0.000675224
	All Targets	Tbc1d32	0.365155	0.496106	0.946451	0.304425	0.0239018
	All Targets	Tbc1d30	0.515768	0.258878	0.868406	0.586905	0.061277
	All Targets	Tbc1d2b	0.152493	0.762068	0.989147	0.118006	0.00473905
	All Targets	Tbc1d25	0.442895	0.560317	0.968047	0.251566	0.0141036
	All Targets	Tbc1d23	0.127159	0.836949	0.99269	0.077301	0.00318632
	All Targets	Tbc1d22b	0.645019	0.128913	0.769763	0.889703	0.113643
	All Targets	Tbc1d22a	0.996841	0.0543518	0.619899	1.26479	0.207679
	All Targets	Tbc1d20	0.789163	0.0512681	0.612353	1.29015	0.212998
	All Targets	Tbc1d2	0.946205	0.0342363	0.550205	1.46551	0.259476
	All Targets	Tbc1d17	-0.245406	0.425586	0.934383	0.371012	0.0294751
	All Targets	Tbc1d16	0.0861714	0.868204	0.993917	0.0613782	0.00264971
	All Targets	Tbc1d15	0.613243	0.193083	0.811873	0.714256	0.0905118
	All Targets	Tbc1d14	0.0436514	0.912035	0.994905	0.0399883	0.00221842
	All Targets	Tbc1d13	0.858539	0.203394	0.823026	0.691663	0.0845866
	All Targets	Tbc1d12	0.196595	0.765955	0.990086	0.115797	0.00432714
	All Targets	Tbc1d10c	-0.37898	0.596361	0.973808	0.224491	0.0115268
	All Targets	Tbc1d10b	1.09494	0.0180571	0.457029	1.74335	0.340056
	All Targets	Tbc1d10a	1.02118	0.122539	0.762749	0.911727	0.117619
	All Targets	Tbc1d1	0.809742	0.0579569	0.636785	1.23689	0.196007
	All Targets	Taz	0.175683	0.679599	0.981559	0.167747	0.00808359
	All Targets	Tax1bp3	0.565743	0.114731	0.755679	0.940321	0.121663
	All Targets	Tax1bp1	-0.0787773	0.873752	0.993917	0.0586116	0.00264971
	All Targets	Tatdn3	-0.105567	0.924241	0.996612	0.0342149	0.00147388
	All Targets	Tatdn2	0.551031	0.12821	0.769763	0.892079	0.113643
	All Targets	Tatdn1	0.260147	0.61815	0.976826	0.208906	0.0101828
	All Targets	Tat	1.2006	0.0350259	0.55185	1.45561	0.258179
	All Targets	Tasp1	-0.144661	0.77201	0.991258	0.112377	0.00381343
	All Targets	Tasor2	-0.429247	0.366326	0.913595	0.436132	0.0392464
	All Targets	Tasor	0.815993	0.0477017	0.603126	1.32147	0.219592
	All Targets	Tas2r135	0.61174	0.337568	0.903969	0.471639	0.0438464
	All Targets	Tas2r125	0.448488	0.511481	0.952076	0.291171	0.0213284
	All Targets	Tas2r119	0.162008	0.788286	0.99269	0.103316	0.00318632
	All Targets	Tas2r117	0.591877	0.373902	0.917354	0.427242	0.0374632
	All Targets	Tas2r108	0.140734	0.844907	0.993051	0.0731912	0.00302852
	All Targets	Tas2r106	0.303791	0.515367	0.953979	0.287884	0.020461
	All Targets	Tas2r103	0.187365	0.76792	0.991031	0.114684	0.00391289
	All Targets	Tarsl2	-0.828269	0.00339132	0.291366	2.46963	0.535561
	All Targets	Tars2	0.0673658	0.880059	0.993917	0.055488	0.00264971
	All Targets	Tars	-0.409659	0.447078	0.935478	0.349617	0.0289664
	All Targets	Tarm1	0.828675	0.176099	0.808249	0.754243	0.0924546
	All Targets	Tardbp	-0.708182	0.128599	0.769763	0.890762	0.113643
	All Targets	Tarbp2	-0.100871	0.672224	0.98074	0.172486	0.00844597
	All Targets	Tarbp1	0.68663	0.258416	0.867603	0.58768	0.061679
	All Targets	Tapt1	0.152043	0.957899	0.998258	0.0186803	0.000757084
	All Targets	Tapbpl	0.755802	0.215109	0.832529	0.667342	0.0796004
	All Targets	Tapbp	0.582872	0.0941222	0.725664	1.02631	0.139264
	All Targets	Tap2	0.210416	0.733363	0.989147	0.134681	0.00473905
	All Targets	Tap1	-0.489168	0.514097	0.953329	0.288955	0.0207572
	All Targets	Taok3	0.778312	0.0104058	0.399082	1.98272	0.398938
	All Targets	Taok2	0.0216334	0.974679	0.999817	0.0111386	7.93477e-05
	All Targets	Taok1	0.254332	0.636214	0.977771	0.196397	0.00976276
	All Targets	Tank	0.340629	0.491072	0.945791	0.308855	0.024205
	All Targets	Tango2	0.568487	0.049105	0.605627	1.30887	0.217795
	All Targets	Tanc1	-0.251807	0.672551	0.98074	0.172275	0.00844597
	All Targets	Tamm41	-0.512416	0.187921	0.811765	0.726025	0.0905697
	All Targets	Tamalin	0.0123533	0.983477	0.999817	0.00723571	7.93477e-05
	All Targets	Taldo1	0.01865	0.9676	0.99852	0.0143041	0.000643373
	All Targets	Tal2	-0.0144741	0.98269	0.999817	0.00758367	7.93477e-05
	All Targets	Tal1	0.578675	0.356892	0.912156	0.447463	0.0399307
	All Targets	Tagln2	0.217797	0.540259	0.960312	0.267398	0.0175874
	All Targets	Tagln	-1.58922	0.121663	0.762749	0.914841	0.117619
	All Targets	Tagap1	-0.448152	0.271014	0.875156	0.567008	0.0579143
	All Targets	Tagap	0.613907	0.241479	0.855754	0.61712	0.0676509
	All Targets	Tafa5	0.562993	0.231567	0.848575	0.635323	0.0713095
	All Targets	Tafa3	0.599636	0.305622	0.892093	0.514816	0.0495899
	All Targets	Tafa2	-0.114819	0.869827	0.993917	0.0605673	0.00264971
	All Targets	Taf9b	0.981553	0.0273377	0.515039	1.56324	0.28816
	All Targets	Taf9	-0.465162	0.153868	0.792905	0.812851	0.100779
	All Targets	Taf8	0.0255557	0.961942	0.998258	0.0168509	0.000757084
	All Targets	Taf7l2	0.264247	0.682915	0.981979	0.165633	0.00789764
	All Targets	Taf7	0.32571	0.551562	0.966023	0.258406	0.0150123
	All Targets	Taf6l	0.0956866	0.937237	0.99807	0.0281504	0.0008388
	All Targets	Taf6	0.795086	0.0520071	0.613696	1.28394	0.212047
	All Targets	Taf5l	-0.0407659	0.706451	0.985779	0.150918	0.00622051
	All Targets	Taf5	0.372514	0.526783	0.956065	0.278368	0.0195127
	All Targets	Taf4b	-0.349301	0.585523	0.970368	0.232456	0.0130635
	All Targets	Taf4	0.375501	0.389239	0.923775	0.409784	0.0344338
	All Targets	Taf3	0.130859	0.810041	0.99269	0.0914928	0.00318632
	All Targets	Taf2	0.658783	0.118516	0.760432	0.926224	0.118939
	All Targets	Taf1d	-0.00316496	0.99329	0.999817	0.00292409	7.93477e-05
	All Targets	Taf1c	0.791237	0.290003	0.887488	0.537598	0.0518375
	All Targets	Taf1b	-0.0188464	0.969445	0.9992	0.0134769	0.000347765
	All Targets	Taf1a	0.42532	0.657348	0.980488	0.182205	0.00855787
	All Targets	Taf15	0.210543	0.643054	0.9783	0.191753	0.00952797
	All Targets	Taf13	-0.460369	0.336276	0.902713	0.473304	0.0444502
	All Targets	Taf12	0.0601422	0.885796	0.993917	0.0526663	0.00264971
	All Targets	Taf11	-0.0524474	0.917693	0.995894	0.0373026	0.00178678
	All Targets	Taf10	0.103429	0.594947	0.973808	0.225521	0.0115268
	All Targets	Taf1	-0.689036	0.274222	0.878021	0.561898	0.0564951
	All Targets	Tada3	0.600059	0.210441	0.829374	0.67687	0.0812496
	All Targets	Tada2b	-0.0943931	0.830944	0.99269	0.080428	0.00318632
	All Targets	Tada2a	0.314514	0.481588	0.944256	0.317324	0.0249102
	All Targets	Tada1	0.523902	0.434591	0.934383	0.361919	0.0294751
	All Targets	Tacr1	0.198088	0.717769	0.986795	0.144015	0.00577284
	All Targets	Taco1	0.354031	0.231216	0.848575	0.635981	0.0713095
	All Targets	Tacc3	-0.392975	0.439536	0.934383	0.357006	0.0294751
	All Targets	Tacc2	0.480841	0.589584	0.971989	0.229454	0.0123385
	All Targets	Tacc1	0.0460044	0.991298	0.999817	0.00379579	7.93477e-05
	All Targets	Tac1	0.624007	0.338974	0.904119	0.469833	0.0437744
	All Targets	Tab3	0.960545	0.111532	0.752207	0.952602	0.123662
	All Targets	Tab2	0.105388	0.80799	0.99269	0.0925941	0.00318632
	All Targets	Tab1	0.258031	0.61785	0.976826	0.209117	0.0101828
	All Targets	Taar7b	-0.336098	0.644943	0.9783	0.190479	0.00952797
	All Targets	Taar5	-0.223486	0.65037	0.979775	0.186839	0.00887382
	All Targets	Taar1	0.126574	0.852996	0.993917	0.0690528	0.00264971
	All Targets	T	0.721043	0.261527	0.870391	0.582484	0.0602855
	All Targets	Szt2	0.580248	0.554024	0.966495	0.256471	0.0148003
	All Targets	Szrd1	0.144835	0.571546	0.968619	0.242949	0.0138468
	All Targets	Syvn1	0.905743	0.0321275	0.534352	1.49312	0.272172
	All Targets	Sytl4	0.330168	0.59171	0.973009	0.227891	0.0118833
	All Targets	Sytl1	0.642416	0.227541	0.845106	0.642939	0.0730887
	All Targets	Syt7	0.51441	0.372287	0.915829	0.429123	0.0381854
	All Targets	Syt6	0.582112	0.242522	0.855867	0.615249	0.067594
	All Targets	Syt5	0.54313	0.587001	0.971151	0.231361	0.0127132
	All Targets	Syt4	0.193651	0.756341	0.989147	0.121282	0.00473905
	All Targets	Syt13	0.14782	0.771779	0.991258	0.112507	0.00381343
	All Targets	Syt11	-0.102152	0.846498	0.993093	0.0723738	0.00300997
	All Targets	Sys1	0.888023	0.0407538	0.580371	1.38983	0.236295
	All Targets	Sypl2	0.572409	0.309707	0.895178	0.509049	0.0480908
	All Targets	Sypl	0.0807539	0.893186	0.993917	0.0490582	0.00264971
	All Targets	Syp	0.218514	0.712936	0.986795	0.14695	0.00577284
	All Targets	Synrg	-0.195272	0.740941	0.989147	0.130216	0.00473905
	All Targets	Synpo2	-0.176546	0.78016	0.992143	0.107816	0.00342581
	All Targets	Synpo	1.44454	0.0441682	0.590288	1.35489	0.228936
	All Targets	Synm	-0.0268406	0.966532	0.99852	0.0147836	0.000643373
	All Targets	Synj2	0.0315587	0.940497	0.998258	0.0266428	0.000757084
	All Targets	Synj1	0.0240622	0.961991	0.998258	0.0168288	0.000757084
	All Targets	Syngr2	0.859463	0.145803	0.781337	0.836233	0.107162
	All Targets	Syngr1	-0.117834	0.85936	0.993917	0.065825	0.00264971
	All Targets	Syngap1	0.201525	0.780774	0.992143	0.107475	0.00342581
	All Targets	Syne3	0.701292	0.280859	0.879565	0.551512	0.0557319
	All Targets	Syne2	0.59763	0.161511	0.797077	0.791798	0.0984998
	All Targets	Syne1	0.262353	0.693617	0.985376	0.15888	0.00639781
	All Targets	Syncrip	-0.267263	0.627834	0.977256	0.202155	0.00999162
	All Targets	Sync	-0.140153	0.7758	0.992143	0.11025	0.00342581
	All Targets	Syn1	1.1299	0.0729569	0.685386	1.13693	0.164065
	All Targets	Sympk	0.829047	0.0317953	0.532454	1.49764	0.273718
	All Targets	Syk	0.866967	0.0836774	0.709963	1.07739	0.148764
	All Targets	Syf2	0.778556	0.0474134	0.601441	1.3241	0.220807
	All Targets	Syde1	0.405396	0.656216	0.980488	0.182953	0.00855787
	All Targets	Sycn	1.2764	0.033013	0.541312	1.48132	0.266552
	All Targets	Syap1	1.30655	0.000811376	0.20708	3.09078	0.683861
	All Targets	Swt1	-0.0824387	0.68239	0.981979	0.165967	0.00789764
	All Targets	Swsap1	0.0113953	0.983989	0.999817	0.00700989	7.93477e-05
	All Targets	Swi5	-0.240682	0.564615	0.968047	0.248248	0.0141036
	All Targets	Swap70	0.256583	0.586631	0.970913	0.231635	0.0128197
	All Targets	Svop	0.575261	0.277125	0.878404	0.557324	0.0563058
	All Targets	Svip	0.150116	0.759998	0.989147	0.119188	0.00473905
	All Targets	Svil	-0.372606	0.396421	0.926257	0.401844	0.0332683
	All Targets	Svep1	0.0673658	0.973118	0.999804	0.0118345	8.50081e-05
	All Targets	Svbp	0.532601	0.103875	0.743957	0.983489	0.128452
	All Targets	Sval1	1.37468	0.269043	0.873343	0.570178	0.0588153
	All Targets	Sv2c	0.467186	0.510164	0.951465	0.29229	0.0216072
	All Targets	Suz12	-0.0381291	0.940806	0.998258	0.0264999	0.000757084
	All Targets	Suv39h2	0.172754	0.943473	0.998258	0.0252706	0.000757084
	All Targets	Suv39h1	-0.439036	0.0950974	0.728232	1.02183	0.13773
	All Targets	Susd6	0.403459	0.434671	0.934383	0.361839	0.0294751
	All Targets	Susd3	0.267261	0.654843	0.980232	0.183863	0.00867122
	All Targets	Susd2	-0.0542535	0.837834	0.99269	0.0768421	0.00318632
	All Targets	Surf6	0.1571	0.672745	0.98074	0.17215	0.00844597
	All Targets	Surf4	0.298869	0.432731	0.934383	0.363782	0.0294751
	All Targets	Surf2	0.145927	0.820864	0.99269	0.0857289	0.00318632
	All Targets	Surf1	0.246448	0.571024	0.968619	0.243346	0.0138468
	All Targets	Supv3l1	0.442785	0.927512	0.99681	0.0326803	0.00138771
	All Targets	Supt7l	0.912008	0.0303229	0.527467	1.51823	0.277805
	All Targets	Supt6	-0.140438	0.711207	0.986795	0.148004	0.00577284
	All Targets	Supt5	0.132373	0.736585	0.989147	0.132777	0.00473905
	All Targets	Supt4a	-0.680741	0.21436	0.830593	0.668855	0.080612
	All Targets	Supt3	0.415395	0.386351	0.92363	0.413018	0.0345021
	All Targets	Supt20	0.410092	0.423203	0.934383	0.373451	0.0294751
	All Targets	Supt16	-0.425056	0.270613	0.87465	0.567651	0.0581656
	All Targets	Suox	-0.0675932	0.429571	0.934383	0.366965	0.0294751
	All Targets	Sun2	-0.240896	0.597326	0.973922	0.223789	0.0114759
	All Targets	Sun1	0.187365	0.707852	0.985928	0.150058	0.00615481
	All Targets	Sumo3	0.0346313	0.943795	0.998258	0.0251223	0.000757084
	All Targets	Sumo2	-0.66365	0.199903	0.81753	0.699181	0.0874965
	All Targets	Sumo1	0.751991	0.0760295	0.69445	1.11902	0.158359
	All Targets	Sumf2	0.140111	0.804068	0.99269	0.0947072	0.00318632
	All Targets	Sumf1	0.404574	0.302396	0.889948	0.519424	0.0506354
	All Targets	Sult5a1	-0.119727	0.851719	0.993917	0.0697039	0.00264971
	All Targets	Sult4a1	0.135181	0.850408	0.993655	0.0703724	0.00276455
	All Targets	Sult3a1	0.3111	0.607407	0.97443	0.21652	0.0112495
	All Targets	Sult2b1	1.73611	0.00358134	0.291366	2.44595	0.535561
	All Targets	Sult2a1	0.4651	0.447857	0.935947	0.34886	0.0287486
	All Targets	Sult1e1	-0.0568196	0.92374	0.996612	0.0344501	0.00147388
	All Targets	Sult1d1	1.52025	0.104295	0.745101	0.981736	0.127785
	All Targets	Sult1c2	0.498728	0.3826	0.922672	0.417255	0.0349527
	All Targets	Sult1b1	1.56941	0.00345952	0.291366	2.46098	0.535561
	All Targets	Sult1a1	-0.648615	0.420781	0.934383	0.375944	0.0294751
	All Targets	Sulf2	-0.107431	0.760225	0.989147	0.119058	0.00473905
	All Targets	Sulf1	-0.327559	0.664058	0.98074	0.177794	0.00844597
	All Targets	Sugt1	-0.293632	0.528809	0.956065	0.276702	0.0195127
	All Targets	Sugp2	-0.0484975	0.931823	0.997094	0.0306666	0.00126391
	All Targets	Sufu	0.456622	0.290848	0.887488	0.536334	0.0518375
	All Targets	Suds3	0.59388	0.0883261	0.720825	1.05391	0.14217
	All Targets	Suco	1.02499	0.00427007	0.296862	2.36956	0.527445
	All Targets	Suclg2	0.271565	0.586185	0.970756	0.231966	0.0128899
	All Targets	Suclg1	-0.104834	0.836805	0.99269	0.0773759	0.00318632
	All Targets	Sucla2	-0.00636937	0.985813	0.999817	0.00620543	7.93477e-05
	All Targets	Sub1	-0.500121	0.0485646	0.605074	1.31368	0.218191
	All Targets	Styx	0.57774	0.298775	0.888647	0.524655	0.0512709
	All Targets	Styk1	0.739603	0.107544	0.749612	0.968412	0.125164
	All Targets	Stxbp6	-0.0360221	0.908805	0.99417	0.0415293	0.00253922
	All Targets	Stxbp5	0.244779	0.544079	0.962803	0.264338	0.0164626
	All Targets	Stxbp3	0.359714	0.509061	0.950699	0.29323	0.0219568
	All Targets	Stxbp2	0.373174	0.421073	0.934383	0.375642	0.0294751
	All Targets	Stxbp1	0.740927	0.316826	0.898191	0.49918	0.0466315
	All Targets	Stx8	0.0646048	0.992333	0.999817	0.00334247	7.93477e-05
	All Targets	Stx7	0.74622	0.0204407	0.474666	1.6895	0.323612
	All Targets	Stx6	0.675856	0.0712391	0.681037	1.14728	0.166829
	All Targets	Stx5a	-0.26038	0.442531	0.934383	0.354057	0.0294751
	All Targets	Stx4a	0.00445848	0.993002	0.999817	0.00304976	7.93477e-05
	All Targets	Stx3	1.27295	0.0075181	0.353625	2.12389	0.451457
	All Targets	Stx2	0.345687	0.528241	0.956065	0.277168	0.0195127
	All Targets	Stx1a	0.0787543	0.88638	0.993917	0.0523801	0.00264971
	All Targets	Stx18	0.790674	0.0484767	0.605074	1.31447	0.218191
	All Targets	Stx17	0.339871	0.447294	0.935478	0.349407	0.0289664
	All Targets	Stx16	-0.260474	0.534387	0.957854	0.272144	0.0187006
	All Targets	Stx12	1.56205	0.00373307	0.296862	2.42793	0.527445
	All Targets	Stx11	0.135181	0.824586	0.99269	0.0837641	0.00318632
	All Targets	Stub1	0.841671	0.142658	0.780603	0.845705	0.10757
	All Targets	Stt3b	-0.402782	0.778168	0.992143	0.108926	0.00342581
	All Targets	Stt3a	0.221026	0.647285	0.978359	0.188904	0.00950194
	All Targets	Sts	0.118814	0.846935	0.993102	0.0721501	0.00300604
[truncated: 10,895 more rows]
